# Supplementary material for: NMDA Receptors Enhance the Fidelity of Synaptic Integration
Source: eNeuro. 2021 Mar 2;8(2):ENEURO.0396-20.2020. doi: 10.1523/ENEURO.0396-20.2020 (PMC7932188; doi:10.1523/ENEURO.0396-20.2020)
Supplement: Extended Data 1 — Code used for key simulations in this article, also available online at http://modeldb.yale.edu/266802. Download Extended Data 1, ZIP file. [file enu-eN-NWR-0396-20-s02.zip]

Archive with 184 entries (167 files):
- Extended Data 1/
- Extended Data 1/Figure_6_CA3/
- Extended Data 1/Figure_6_CA3/makeSv.hoc
- __MACOSX/
- __MACOSX/Extended Data 1/
- __MACOSX/Extended Data 1/Figure_6_CA3/
- __MACOSX/Extended Data 1/Figure_6_CA3/._makeSv.hoc
- Extended Data 1/Figure_6_CA3/0_nmda.mod
- __MACOSX/Extended Data 1/Figure_6_CA3/._0_nmda.mod
- Extended Data 1/Figure_6_CA3/.DS_Store
- __MACOSX/Extended Data 1/Figure_6_CA3/._.DS_Store
- Extended Data 1/Figure_6_CA3/0_kv.mod
- __MACOSX/Extended Data 1/Figure_6_CA3/._0_kv.mod
- Extended Data 1/Figure_6_CA3/RealThresh_Soma.hoc
- __MACOSX/Extended Data 1/Figure_6_CA3/._RealThresh_Soma.hoc
- Extended Data 1/Figure_6_CA3/CA3Branches2.dat
- __MACOSX/Extended Data 1/Figure_6_CA3/._CA3Branches2.dat
- Extended Data 1/Figure_6_CA3/CA3morph.hoc
- __MACOSX/Extended Data 1/Figure_6_CA3/._CA3morph.hoc
- Extended Data 1/Figure_6_CA3/0_syn_g.mod
- __MACOSX/Extended Data 1/Figure_6_CA3/._0_syn_g.mod
- Extended Data 1/Figure_6_CA3/Description.txt
- __MACOSX/Extended Data 1/Figure_6_CA3/._Description.txt
- Extended Data 1/Figure_6_CA3/init_CA3.hoc
- __MACOSX/Extended Data 1/Figure_6_CA3/._init_CA3.hoc
- Extended Data 1/Figure_6_CA3/0_na.mod
- __MACOSX/Extended Data 1/Figure_6_CA3/._0_na.mod
- Extended Data 1/.DS_Store
- __MACOSX/Extended Data 1/._.DS_Store
- Extended Data 1/Figure_2_synaptic_thresholds/
- Extended Data 1/Figure_2_synaptic_thresholds/Threshold_Template.hoc
- __MACOSX/Extended Data 1/Figure_2_synaptic_thresholds/
- __MACOSX/Extended Data 1/Figure_2_synaptic_thresholds/._Threshold_Template.hoc
- Extended Data 1/Figure_2_synaptic_thresholds/0_nmda.mod
- __MACOSX/Extended Data 1/Figure_2_synaptic_thresholds/._0_nmda.mod
- Extended Data 1/Figure_2_synaptic_thresholds/makeSavestates.hoc
- __MACOSX/Extended Data 1/Figure_2_synaptic_thresholds/._makeSavestates.hoc
- Extended Data 1/Figure_2_synaptic_thresholds/.DS_Store
- __MACOSX/Extended Data 1/Figure_2_synaptic_thresholds/._.DS_Store
- Extended Data 1/Figure_2_synaptic_thresholds/makeSavestatesNoSpines.hoc
- __MACOSX/Extended Data 1/Figure_2_synaptic_thresholds/._makeSavestatesNoSpines.hoc
- Extended Data 1/Figure_2_synaptic_thresholds/makeSavestatesActive.hoc
- __MACOSX/Extended Data 1/Figure_2_synaptic_thresholds/._makeSavestatesActive.hoc
- Extended Data 1/Figure_2_synaptic_thresholds/BallStickCell.hoc
- __MACOSX/Extended Data 1/Figure_2_synaptic_thresholds/._BallStickCell.hoc
- Extended Data 1/Figure_2_synaptic_thresholds/0_kv.mod
- __MACOSX/Extended Data 1/Figure_2_synaptic_thresholds/._0_kv.mod
- Extended Data 1/Figure_2_synaptic_thresholds/init_BallStick.hoc
- __MACOSX/Extended Data 1/Figure_2_synaptic_thresholds/._init_BallStick.hoc
- Extended Data 1/Figure_2_synaptic_thresholds/NoSpines_Threshold_Template.hoc
- __MACOSX/Extended Data 1/Figure_2_synaptic_thresholds/._NoSpines_Threshold_Template.hoc
- Extended Data 1/Figure_2_synaptic_thresholds/0_syn_g.mod
- __MACOSX/Extended Data 1/Figure_2_synaptic_thresholds/._0_syn_g.mod
- Extended Data 1/Figure_2_synaptic_thresholds/BallStickActive.hoc
- __MACOSX/Extended Data 1/Figure_2_synaptic_thresholds/._BallStickActive.hoc
- Extended Data 1/Figure_2_synaptic_thresholds/init_BallStick_Active.hoc
- __MACOSX/Extended Data 1/Figure_2_synaptic_thresholds/._init_BallStick_Active.hoc
- Extended Data 1/Figure_2_synaptic_thresholds/Description.txt
- __MACOSX/Extended Data 1/Figure_2_synaptic_thresholds/._Description.txt
- Extended Data 1/Figure_2_synaptic_thresholds/init_BallStick_NoSpines.hoc
- __MACOSX/Extended Data 1/Figure_2_synaptic_thresholds/._init_BallStick_NoSpines.hoc
- Extended Data 1/Figure_2_synaptic_thresholds/BallStick_NoSpines.hoc
- __MACOSX/Extended Data 1/Figure_2_synaptic_thresholds/._BallStick_NoSpines.hoc
- Extended Data 1/Figure_2_synaptic_thresholds/0_na.mod
- __MACOSX/Extended Data 1/Figure_2_synaptic_thresholds/._0_na.mod
- Extended Data 1/Figure_1_single_EPSPs/
- Extended Data 1/Figure_1_single_EPSPs/.DS_Store
- __MACOSX/Extended Data 1/Figure_1_single_EPSPs/
- __MACOSX/Extended Data 1/Figure_1_single_EPSPs/._.DS_Store
- Extended Data 1/Figure_1_single_EPSPs/nmda.mod
- __MACOSX/Extended Data 1/Figure_1_single_EPSPs/._nmda.mod
- Extended Data 1/Figure_1_single_EPSPs/syn_g.mod
- __MACOSX/Extended Data 1/Figure_1_single_EPSPs/._syn_g.mod
- Extended Data 1/Figure_1_single_EPSPs/Full_Passive_Single_EPSPs.hoc
- __MACOSX/Extended Data 1/Figure_1_single_EPSPs/._Full_Passive_Single_EPSPs.hoc
- Extended Data 1/Figure_1_single_EPSPs/Description.txt
- __MACOSX/Extended Data 1/Figure_1_single_EPSPs/._Description.txt
- Extended Data 1/Figure_3_200um_on_BigNeuron/
- Extended Data 1/Figure_3_200um_on_BigNeuron/Threshold_Template.hoc
- __MACOSX/Extended Data 1/Figure_3_200um_on_BigNeuron/
- __MACOSX/Extended Data 1/Figure_3_200um_on_BigNeuron/._Threshold_Template.hoc
- Extended Data 1/Figure_3_200um_on_BigNeuron/0_nmda.mod
- __MACOSX/Extended Data 1/Figure_3_200um_on_BigNeuron/._0_nmda.mod
- Extended Data 1/Figure_3_200um_on_BigNeuron/makeSavestates.hoc
- __MACOSX/Extended Data 1/Figure_3_200um_on_BigNeuron/._makeSavestates.hoc
- Extended Data 1/Figure_3_200um_on_BigNeuron/.DS_Store
- __MACOSX/Extended Data 1/Figure_3_200um_on_BigNeuron/._.DS_Store
- Extended Data 1/Figure_3_200um_on_BigNeuron/0_kv.mod
- __MACOSX/Extended Data 1/Figure_3_200um_on_BigNeuron/._0_kv.mod
- Extended Data 1/Figure_3_200um_on_BigNeuron/init_BigNeuron_3Dend.hoc
- __MACOSX/Extended Data 1/Figure_3_200um_on_BigNeuron/._init_BigNeuron_3Dend.hoc
- Extended Data 1/Figure_3_200um_on_BigNeuron/0_syn_g.mod
- __MACOSX/Extended Data 1/Figure_3_200um_on_BigNeuron/._0_syn_g.mod
- Extended Data 1/Figure_3_200um_on_BigNeuron/Description.txt
- __MACOSX/Extended Data 1/Figure_3_200um_on_BigNeuron/._Description.txt
- Extended Data 1/Figure_3_200um_on_BigNeuron/BigNeuron_3Dend.hoc
- __MACOSX/Extended Data 1/Figure_3_200um_on_BigNeuron/._BigNeuron_3Dend.hoc
- Extended Data 1/Figure_3_200um_on_BigNeuron/0_na.mod
- __MACOSX/Extended Data 1/Figure_3_200um_on_BigNeuron/._0_na.mod
- __MACOSX/Extended Data 1/._Figure_3_200um_on_BigNeuron
- Extended Data 1/Figure_4_and_5_modified conductances/
- Extended Data 1/Figure_4_and_5_modified conductances/Threshold_Template.hoc
- __MACOSX/Extended Data 1/Figure_4_and_5_modified conductances/
- __MACOSX/Extended Data 1/Figure_4_and_5_modified conductances/._Threshold_Template.hoc
- Extended Data 1/Figure_4_and_5_modified conductances/0_SlowAMPA22.mod
- __MACOSX/Extended Data 1/Figure_4_and_5_modified conductances/._0_SlowAMPA22.mod
- Extended Data 1/Figure_4_and_5_modified conductances/0_nmda.mod
- __MACOSX/Extended Data 1/Figure_4_and_5_modified conductances/._0_nmda.mod
- Extended Data 1/Figure_4_and_5_modified conductances/makeSavestates.hoc
- __MACOSX/Extended Data 1/Figure_4_and_5_modified conductances/._makeSavestates.hoc
- Extended Data 1/Figure_4_and_5_modified conductances/.DS_Store
- __MACOSX/Extended Data 1/Figure_4_and_5_modified conductances/._.DS_Store
- Extended Data 1/Figure_4_and_5_modified conductances/BallStickCell.hoc
- __MACOSX/Extended Data 1/Figure_4_and_5_modified conductances/._BallStickCell.hoc
- Extended Data 1/Figure_4_and_5_modified conductances/0_kv.mod
- __MACOSX/Extended Data 1/Figure_4_and_5_modified conductances/._0_kv.mod
- Extended Data 1/Figure_4_and_5_modified conductances/0_SlowAMPA45.mod
- __MACOSX/Extended Data 1/Figure_4_and_5_modified conductances/._0_SlowAMPA45.mod
- Extended Data 1/Figure_4_and_5_modified conductances/init_BallStick.hoc
- __MACOSX/Extended Data 1/Figure_4_and_5_modified conductances/._init_BallStick.hoc
- Extended Data 1/Figure_4_and_5_modified conductances/0_FastNMDA3dot15nS.mod
- __MACOSX/Extended Data 1/Figure_4_and_5_modified conductances/._0_FastNMDA3dot15nS.mod
- Extended Data 1/Figure_4_and_5_modified conductances/0_FastNMDA1dot25nS.mod
- __MACOSX/Extended Data 1/Figure_4_and_5_modified conductances/._0_FastNMDA1dot25nS.mod
- Extended Data 1/Figure_4_and_5_modified conductances/0_nmda735pS.mod
- __MACOSX/Extended Data 1/Figure_4_and_5_modified conductances/._0_nmda735pS.mod
- Extended Data 1/Figure_4_and_5_modified conductances/0_nmda345pS.mod
- __MACOSX/Extended Data 1/Figure_4_and_5_modified conductances/._0_nmda345pS.mod
- Extended Data 1/Figure_4_and_5_modified conductances/0_syn_g.mod
- __MACOSX/Extended Data 1/Figure_4_and_5_modified conductances/._0_syn_g.mod
- Extended Data 1/Figure_4_and_5_modified conductances/Description.txt
- __MACOSX/Extended Data 1/Figure_4_and_5_modified conductances/._Description.txt
- Extended Data 1/Figure_4_and_5_modified conductances/0_na.mod
- __MACOSX/Extended Data 1/Figure_4_and_5_modified conductances/._0_na.mod
- Extended Data 1/ReadMe.txt
- __MACOSX/Extended Data 1/._ReadMe.txt
- Extended Data 1/Figure_7_variable_gAMPA/
- Extended Data 1/Figure_7_variable_gAMPA/Threshold_Template.hoc
- __MACOSX/Extended Data 1/Figure_7_variable_gAMPA/
- __MACOSX/Extended Data 1/Figure_7_variable_gAMPA/._Threshold_Template.hoc
- Extended Data 1/Figure_7_variable_gAMPA/0_nmda.mod
- __MACOSX/Extended Data 1/Figure_7_variable_gAMPA/._0_nmda.mod
- Extended Data 1/Figure_7_variable_gAMPA/makeSavestates.hoc
- __MACOSX/Extended Data 1/Figure_7_variable_gAMPA/._makeSavestates.hoc
- Extended Data 1/Figure_7_variable_gAMPA/.DS_Store
- __MACOSX/Extended Data 1/Figure_7_variable_gAMPA/._.DS_Store
- Extended Data 1/Figure_7_variable_gAMPA/BallStickCell.hoc
- __MACOSX/Extended Data 1/Figure_7_variable_gAMPA/._BallStickCell.hoc
- Extended Data 1/Figure_7_variable_gAMPA/0_kv.mod
- __MACOSX/Extended Data 1/Figure_7_variable_gAMPA/._0_kv.mod
- Extended Data 1/Figure_7_variable_gAMPA/init_BallStick.hoc
- __MACOSX/Extended Data 1/Figure_7_variable_gAMPA/._init_BallStick.hoc
- Extended Data 1/Figure_7_variable_gAMPA/0_syn_g.mod
- __MACOSX/Extended Data 1/Figure_7_variable_gAMPA/._0_syn_g.mod
- Extended Data 1/Figure_7_variable_gAMPA/Description.txt
- __MACOSX/Extended Data 1/Figure_7_variable_gAMPA/._Description.txt
- Extended Data 1/Figure_7_variable_gAMPA/0_na.mod
- __MACOSX/Extended Data 1/Figure_7_variable_gAMPA/._0_na.mod
- Extended Data 1/Figure_6_DGC/
- Extended Data 1/Figure_6_DGC/DGCmorph.hoc
- __MACOSX/Extended Data 1/Figure_6_DGC/
- __MACOSX/Extended Data 1/Figure_6_DGC/._DGCmorph.hoc
- Extended Data 1/Figure_6_DGC/makeSv.hoc
- __MACOSX/Extended Data 1/Figure_6_DGC/._makeSv.hoc
- Extended Data 1/Figure_6_DGC/0_nmda.mod
- __MACOSX/Extended Data 1/Figure_6_DGC/._0_nmda.mod
- Extended Data 1/Figure_6_DGC/DGCBranches.dat
- __MACOSX/Extended Data 1/Figure_6_DGC/._DGCBranches.dat
- Extended Data 1/Figure_6_DGC/.DS_Store
- __MACOSX/Extended Data 1/Figure_6_DGC/._.DS_Store
- Extended Data 1/Figure_6_DGC/0_kv.mod
- __MACOSX/Extended Data 1/Figure_6_DGC/._0_kv.mod
- Extended Data 1/Figure_6_DGC/RealThresh_Soma.hoc
- __MACOSX/Extended Data 1/Figure_6_DGC/._RealThresh_Soma.hoc
- Extended Data 1/Figure_6_DGC/0_syn_g.mod
- __MACOSX/Extended Data 1/Figure_6_DGC/._0_syn_g.mod
- Extended Data 1/Figure_6_DGC/Description.txt
- __MACOSX/Extended Data 1/Figure_6_DGC/._Description.txt
- Extended Data 1/Figure_6_DGC/init_DGC.hoc
- __MACOSX/Extended Data 1/Figure_6_DGC/._init_DGC.hoc
- Extended Data 1/Figure_6_DGC/0_na.mod
- __MACOSX/Extended Data 1/Figure_6_DGC/._0_na.mod
- Extended Data 1/Figure_6_DGC/DGCnseg.hoc
- __MACOSX/Extended Data 1/Figure_6_DGC/._DGCnseg.hoc
