# Supplementary material for: NMDA Receptors Enhance the Fidelity of Synaptic Integration
Source: eNeuro. 2021 Mar 2;8(2):ENEURO.0396-20.2020. doi: 10.1523/ENEURO.0396-20.2020 (PMC7932188; doi:10.1523/ENEURO.0396-20.2020)
Supplement: Extended Data 1 — Code used for key simulations in this article, also available online at http://modeldb.yale.edu/266802. Download Extended Data 1, ZIP file. [file enu-eN-NWR-0396-20-s02.zip › Extended Data 1/Figure_6_CA3/makeSv.hoc]

/*
4.12
makeSv.hoc is designed to work for the CA3 cell

*/

load_file("CA3morph.hoc")

strdef fName
objref savestate
proc mcVolt() { local voltInput localobj cell
	// Inputs:
	// $1 is v_init

	voltInput = $1

	// Makes cell with desired voltage 
	cell = new Cell(voltInput)
	v_init = voltInput

	makeSv()
		// makeSv() makes the savestate for the cell type; the file is labelled with Vm
}

proc makeSv() { localobj f,sv
	// Makes a savestate with labels for voltage.
	// Does not set v_init: that must be declared before calling makeSv()

	tstop = 1000
	init1()
		// init1 used because no savestate has been made yet
	
	while (t<tstop) {
		fadvance()
	}

	sprint(fName,"CA3stdstt%d.dat",v_init*-1)
	f = new File(fName)
	sv = new SaveState()
	sv.save()
	sv.fwrite(f)
	f.close()
}

proc init1() {
	// An init proc if no savestate has been made yet.
	// Needs v_init to be declared prior to calling.

	finitialize(v_init)
	t=0
	fcurrent()
	frecord_init()
}

/************************************************************/
/**************** The actual script *************************/
/************************************************************/

objref pc

pc = new ParallelContext()
pc.runworker()

if (pc.nhost==1) {
	for vo_ind = 1,7 {
		mcVolt(((vo_ind*5)+50)*-1)
	}
}else{
	for vo_ind = 1,7 {
		pc.submit("mcVolt",((vo_ind*5)+50)*-1)
		// Inputs:
		// $1 is v_init
	}
	while (pc.working) {
		s = pc.retval
	}
}

pc.done()
