# Supplementary material for: NMDA Receptors Enhance the Fidelity of Synaptic Integration
Source: eNeuro. 2021 Mar 2;8(2):ENEURO.0396-20.2020. doi: 10.1523/ENEURO.0396-20.2020 (PMC7932188; doi:10.1523/ENEURO.0396-20.2020)
Supplement: Extended Data 1 — Code used for key simulations in this article, also available online at http://modeldb.yale.edu/266802. Download Extended Data 1, ZIP file. [file enu-eN-NWR-0396-20-s02.zip › Extended Data 1/Figure_6_CA3/RealThresh_Soma.hoc]

// Threshold spacetests using a binary search method. For real cells, detecting
// a somatic depolarization of an input value (usually +5 mV from resting)
//
// Program flow:
// 	Takes location range, Gaussian width for time distribution, and location increments.
//	Also takes type of run: AMPA only, NMDA only, or both.
// 	Records number of synapses at which the threshold is reached.

strdef filename, brStr, ibrStr


proc ThreshSpaceS() { local sVT,UPPERLIM,resetHere,locRange,gaussTime,branchNum,incrBy,found,branchLength,toggle,matInd,jvar localobj spMap,search_ind,finMat,floovec
// Runs the whole test.
	// Inputs:
	// $1: locRange is the range to be uniformly sampled in space
	// $2: gaussTime is the width of the Gaussian to be sampled for timing
	// $3: branchNum is the column to be read in the spine index file.
	// $4: incrBy is the distance in microns each trial is separated by.
	// $5: toggle is the kind of synapse: 0 BOTH, 1 AMPA, 2 NMDA
	// $s6: filename.
	// $s7: name of the spine map file.
	// $8: seed
	// $9: soma threshold voltage
	// $o10: the cell

	UPPERLIM = 10000 // If the number of synapses goes above this, the trial moves on.

	locRange = $1
	gaussTime = $2
	branchNum = $3
	incrBy = $4
	toggle = $5
	filename = $s6
	ibrStr = $s7
	seed = $8
	sVT = $9


	spMap = new Vector()
	spMap = makeMap(ibrStr,branchNum)

	// The binary search vector holding indices. Order: lower bound, current test number, upper bound.	
	search_ind = resetVec(10)

	floovec = new Vector(1,(spMap.size()-locRange)/incrBy)
	floovec.floor()
	finMat = new Matrix(floovec.x[0]+1,1)

	matInd = -1

	for (l_ind=0;l_ind<(spMap.size()-locRange);l_ind=l_ind+incrBy) {
		// For each run, search_ind starts from the previous threshold level
		found = 0
		matInd = matInd+1

		if (search_ind.x[1] == -1) {
			resetHere = UPPERLIM-1
		} else {
			resetHere = search_ind.x[1]
		}

		search_ind = resetVec(resetHere)

		while (found != 1) {
			// found variable is 1 when AP is fired at synnum n+1 but not at synnum n
			found = testSyns(search_ind.x[1],locRange,gaussTime,toggle,seed,l_ind,spMap,sVT,$o10)				
			// Sees if this synapse number works
				// Inputs:
				// $1: search_ind is how many synapses to use
				// $2: locRange is the testing range
				// $3: gaussTime is the width of the Gaussian for the time distribution
				// $4: toggle is the usual synapse type ID
				// $5: seed is for the norm dist for time and the unif dist for space.
				// $6: l_ind is where the test is starting.
				// $o7: spMap is the vector containing spine indices.
				// $8: soma threshold voltage
				// $o9: the cell
			//print search_ind.x[1]

			// Setting an upper limit for # synapses tested
			if (search_ind.x[1] > UPPERLIM) {
				found = 1
				search_ind.x[1] = -1
			}

			search_ind = binSearch(search_ind,found)
				// If synapse number doesn't work, changes the search index and upper limit

		}

		finMat.x[matInd][0] = search_ind.x[1] + 1
			// Saves final synapse number to the matrix
		jvar = printf("Loc %d: %d\n",l_ind,search_ind.x[1])
	}

	saveSpace(finMat,filename)
}

/*------------------ MAIN FUNCTIONS ----------------------*/

obfunc makeMap() { local mapInd,nxSp,tsdInd,jnkInd localobj f,brVec
	// Reads in the nx1000 branch spine index file and puts the right column in a vector.
	//
	// Inputs:
	// $s1: the spine index file name.
	// $2: the column I want to read.
	//
	// Output:
	// spMap, a vector that's as long as the branch length.

	brVec = new Vector(1000)
	sprint(brStr,"%s",$s1)
	f = new File(brStr)
	f.ropen()

	// Gets rid of the unnecessary branches
	if ($2>1) {
		for jnkInd = 2,$2 {
			for tsdInd = 0,999 brVec.x[0] = f.scanvar()
		}
	}

	// Reads in spine indices until a -1 is reached.
	nxSp = f.scanvar()
	mapInd = 0
	while (nxSp!=-1) {
		brVec.x[mapInd] = nxSp
		mapInd = mapInd+1
		nxSp = f.scanvar()
	}

	// Shortens the vector to the right length.
	for cutInd = mapInd,999 brVec.remove(mapInd)

	return brVec
}

func testSyns() { local sVT,search_ind, locRange, gaussTime, toggle, seed, l_ind, found localobj tempvec,spMap,r2, tlist, tlist2, apc
	// If an AP fires at search_ind and search_ind+1, returns 2.
	// If no AP fires at either, returns 0.
	// If AP fired at search_ind+1 and not search_ind (it's at threshold), returns 1.
	//
	// Inputs:
	// $1: search_ind is how many synapses to use
	// $2: locRange is the testing range
	// $3: gaussTime is the width of the Gaussian for the time distribution
	// $4: toggle is the usual synapse type ID
	// $5: seed is for the norm dist for time and the unif dist for space.
	// $6: l_ind is where the test is starting.
	// $o7: spMap is the vector containing spine indices.
	// $8: soma threshold voltage
	// $o9: the cell

	search_ind = $1
	locRange = $2
	gaussTime = $3
	toggle = $4
	seed = $5
	l_ind = $6
	spMap = $o7
	sVT = $8

	r2 = new Vector(2,0)

	tempvec = new Vector(1)
	tempvec.x[0] = locRange/2
	tempvec.floor()

	// Runs for search_ind and search_ind+1
	for ts_ind = 0,1 {

		tlist = new List()
		tlist2 = new List() 

		tlist = setSyns(search_ind+ts_ind,locRange,gaussTime,toggle,seed,l_ind,spMap,$o9)
			// Inputs:
			// $1: synapse number.
			// $2: locRange, how widely synapses are distributed.
			// $3: gaussTime, the width of the Gaussian used in sampling onset times.
			// $4: toggle is explained above; slightly different for this function since it does one at a time.
			// $5: seed
			// $6: l_ind is the spine this test is starting on.
			// $o7: spMap
			// $o8: the cell
		if (toggle==0) { 
			tlist2 = setSyns(search_ind+ts_ind,locRange,gaussTime,2,seed,l_ind,spMap,$o9) 
		}

		init()

		// Puts an APCount object at the spine in the middle of the input.
		$o9.soma {
			apc = new APCount(0.5)
			apc.thresh = sVT
			apc.n = 0
		}

		//Takes tlist to adjust tstop.
		runTest(tlist) 
		//if (apc.n>0) printf("time was %d\n",apc.time)

		// Sees if an 'AP' fired
		if (apc.n > 0) {
			if (ts_ind==0) {
				return 2
			} else {
			r2.x[ts_ind] = 1
			}
		}
	}

	return r2.sum()
}

obfunc binSearch() { 
	// Adjusts the searchVec based on results from testSyns.
	// 
	// Inputs:
	// $o1: search_ind is a vector; the first element is the number of synapses being tested 
	// $2: found tells what to do with the search vector. 0 is none, 1 is threshold, 2 is both.

	// If too low
	if ($2 == 0) {
		$o1.x[0] = $o1.x[1]
		if ($o1.x[2] == $o1.x[1]) {
			$o1.x[1] = $o1.x[1]*2
			$o1.x[2] = $o1.x[1]
		} else {
			$o1.x[1] = (($o1.x[2]-$o1.x[1])/2)+$o1.x[1]
			$o1.floor()
		}

	}

	// If too high
	if ($2 == 2) {
		$o1.x[2] = $o1.x[1]
		$o1.x[1] = (($o1.x[1]-$o1.x[0])/2)+$o1.x[0]
		$o1.floor()
	}

	return $o1
}

proc saveSpace() { localobj mat, f 
	// Takes a matrix and saves it.
	//
	// Inputs: 
	// $o1: the matrix to be saved (rows are location, columns are trial)
	// $s2: filename with the full directory

	mat = $o1
	f = new File()
	f.wopen($s2)
	mat.fprint(f, " %g")
	f.close()
}

obfunc resetVec() { localobj vec
	// Gives the index vector given some general starting point. It's a 3-element vector where the 
	// first element is the lower bound, middle is current index, last is upper bound. The function
	// starts the upper bound at the current index value, since the search pattern works by doubling.
	//
	// Input:
	// $1: the number of synapses to start out with.

	vec = new Vector(3,0)
	vec.x[1] = $1
	vec.x[2] = $1

	return vec
}

/*------------------ SUB FUNCTIONS -----------------------*/

// In testSyns() 
obfunc setSyns() { local s_ind localobj tlist,r,normr,svec,tvec
	// Creates a list of placed and timed synapses. Does not deal with BOTH case (creates AMPA for 
	// 0 and 1 toggle and NMDA for 2) because that's taken care of in testSyns().
	//
	// Inputs:
	// $1: synapse number.
	// $2: locRange, how widely synapses are distributed.
	// $3: gaussTime, the width of the Gaussian used in sampling onset times.
	// $4: toggle is explained above; slightly different for this function since it does one at a time.
	// $5: seed
	// $6: l_ind is the spine this test is starting on.
	// $o7: spMap
	// $o8: the cell
	// Output:
	// A single list of one kind of synapse; preset locations and firing times.

	tlist = makeSyns($4,$1)

	r = new Random($5)
	r.uniform($6,$6+$2)
	normr = new Random($5*10)
	normr.normal(0,$3) 

	svec = new Vector($1)
	tvec = new Vector($1)

	svec.setrand(r)
	svec.floor()
	tvec.setrand(normr)
	tvec.add((-1)*tvec.min()+2)

	for s_ind = 0, $1-1 {
		$o8.spine_head[$o7.x[svec.x[s_ind]]] {
			tlist.o(s_ind).loc(.5)
			tlist.o(s_ind).onset() = tvec.x[s_ind]
		}
	}

	return tlist
}

// In testSyns()
proc runTest() { local i localobj vec
	// Initializes cell and runs to tstop, which is 100 + last firing time.
	// Input:
	// $o1: tlist.

	vec = giveTimes($o1)

	init()
	tstop = vec.max() + 100
	//print tstop
	while (t<tstop) {
		fadvance()
	}
	
}

// In setSyns() 
obfunc makeSyns() { local i localobj tlist
	// Takes kind of synapses and number and creates a list of them. 0 and 1 make AMPA, 2 makes NMDA.
	//
	// Inputs:
	// $1: toggle
	// $2: number of synapses.
	// Output:
	// tlist 

	tlist = new List()
	if ($1!=2) {
		for i=0, ($2-1) tlist.append(new syn_g())
	} else {
		for i=0, ($2-1) tlist.append(new nmda())
	}
	return tlist
}

// In runTest() and setSyns()
obfunc giveTimes() { local i localobj vec
	// Takes synapse list and makes a vector of all onset times.
	// Input:
	// $o1 is the synapse list.

	vec = new Vector()
	for i = 0,$o1.count()-1 {
		vec.append($o1.o(i).onset())
	}
	return vec
}
