# Supplementary material for: NMDA Receptors Enhance the Fidelity of Synaptic Integration
Source: eNeuro. 2021 Mar 2;8(2):ENEURO.0396-20.2020. doi: 10.1523/ENEURO.0396-20.2020 (PMC7932188; doi:10.1523/ENEURO.0396-20.2020)
Supplement: Extended Data 1 — Code used for key simulations in this article, also available online at http://modeldb.yale.edu/266802. Download Extended Data 1, ZIP file. [file enu-eN-NWR-0396-20-s02.zip › Extended Data 1/Figure_6_CA3/0_syn_g.mod]

COMMENT
synaptic current with exponential rise and decay conductance defined by
        i = g * (v - e)      i(nanoamps), g(micromhos);
        where
         g = 0 for t < onset and
         g=amp*((1-exp(-(t-onset)/tau0))-(1-exp(-(t-onset)/tau1)))
          for t > onset 
ENDCOMMENT
					       
INDEPENDENT {t FROM 0 TO 1 WITH 1 (ms)}

NEURON {
	POINT_PROCESS syn_g
	RANGE onset, tau0, tau1, gmax, e, i, g
	NONSPECIFIC_CURRENT i
}
UNITS {
	(nA) = (nanoamp)
	(mV) = (millivolt)
	(umho) = (micromho)
}

PARAMETER {
	onset=2  (ms)
	tau0=0.2 (ms)
	tau1=2.0 (ms)
	gmax=.0005	 (umho) 
	e=0	 (mV)
	v	 (mV)
}

ASSIGNED { i (nA)  g (umho) }

LOCAL   a[2]
LOCAL   tpeak
LOCAL   adjust
LOCAL   amp

BREAKPOINT {
        g = cond(t)
	i = g*(v - e)
}

FUNCTION cond(x(ms))(umho) {
	tpeak=tau0*tau1*log(tau0/tau1)/(tau0-tau1)
	adjust=1/((1-exp(-tpeak/tau0))-(1-exp(-tpeak/tau1)))
	amp=adjust*gmax
	if (x < onset) {
		cond = 0
	}else{
		a[0]=1-exp(-(x-onset)/tau0)
		a[1]=1-exp(-(x-onset)/tau1)
		cond = amp*(a[0]-a[1])
	}
}
