# Supplementary material for: NMDA Receptors Enhance the Fidelity of Synaptic Integration
Source: eNeuro. 2021 Mar 2;8(2):ENEURO.0396-20.2020. doi: 10.1523/ENEURO.0396-20.2020 (PMC7932188; doi:10.1523/ENEURO.0396-20.2020)
Supplement: Extended Data 1 — Code used for key simulations in this article, also available online at http://modeldb.yale.edu/266802. Download Extended Data 1, ZIP file. [file enu-eN-NWR-0396-20-s02.zip › Extended Data 1/Figure_6_CA3/Description.txt]

Description:

	
This simulation is similar to that for Figure 2, but for apical branches on a CA3 pyramidal neuron, with an arbitrary voltage threshold of 3 mV above somatic RMP.

The CA3 morphology is adapted from Hemond P, Migliore M, Ascoli GA, Jaffe DB (2009); The membrane response of hippocampal CA3b pyramidal neurons near rest: heterogeneity of passive properties and the contribution of hyperpolarization-activated currents. Neuroscience 160(2):359-370.


1. Compile the mod files (0_syn_g.mod, 0_nmda.mod, 0_na.mod, 0_kv.mod). 


2. Run "init_CA3.hoc".

3. Data output will, for each dendritic branch (1-10) and each dendritic location and RMP, list the threshold number of synapses to drive the soma 3 mV above RMP. Each column is for a different stochastic pattern of synaptic input, each row is for ever-more-distal dendritic location (at 10 µm intervals). Name convention is as follows:

Example file name: V65_CA30Br1_NSoma.dat

This file is for a CA3 neuron with RMP set to -65mV ("V65_...") for input pattern 0 ("...CA30...") to branch number 1 ("...Br1_...") for NMDA-only synapses ("..._NSoma.dat"). Branches range from 1 to 10 (e.g., "...Br1_..." to "...Br10_...") and includes AMPA-only ("...ASoma.dat") and AMPA+NMDA ("...BSoma.dat") trials (in addition to NMDA-only trials). Thus, each output file will have a single column of synaptic thresholds for one branch/RMP/pattern/conductance combination, with each row being a 10 um increment along the dendritic path.   

Note: This simulation runs very slowly, and it may be useful to modify the code in "init_CA3.hoc" to limit simulations to a subset of RMPs, branch numbers, synaptic patterns, or conductance types. 
