# Supplementary material for: NMDA Receptors Enhance the Fidelity of Synaptic Integration
Source: eNeuro. 2021 Mar 2;8(2):ENEURO.0396-20.2020. doi: 10.1523/ENEURO.0396-20.2020 (PMC7932188; doi:10.1523/ENEURO.0396-20.2020)
Supplement: Extended Data 1 — Code used for key simulations in this article, also available online at http://modeldb.yale.edu/266802. Download Extended Data 1, ZIP file. [file enu-eN-NWR-0396-20-s02.zip › Extended Data 1/Figure_6_CA3/init_CA3.hoc]

/* 
Uses the makeCell*.hoc files in parallel. Also the new ball and stick template.

This version of runParallel is for the new synapse trials (NMDA only), 12.21.17
*/

/************* Loading necessary files *********************/

xopen("makeSv.hoc")
load_file("RealThresh_Soma.hoc")
// Uses 50 um range for threshold test, and 50 ms width Gaussian.
// Assumes savestates are already made and in the folder. Use 'makeSavestates.hoc' for each machine

/************* The procs ****************/

strdef mcVS,ThName,fName,filename,togStr
objref savestate
proc mcVolt() { local voltInput,startS,thType,toggle,brInd localobj cell
	// Inputs:
	// $1 is v_init
	// $2 is starting seed
	// $3 is the threshold trial type (0 for somatic, 1 for dendritic)
	// $4 is the toggle (0 Both/1 AMPA/2 NMDA)
	// $5 is the branch index (1-10)

	voltInput = $1
	startS = $2
	thType = $3
	toggle = $4
	brInd = $5

	// Makes cell with desired voltage and length
	cell = new Cell(voltInput)
	v_init = voltInput

	savestate = new SaveState()
	savestate = loadSv(voltInput*-1)
		// Loads the savestate to a variable 'savestate'

	// Running the test
	runTh(cell,startS,brInd,thType,toggle)
}

proc runTh() { local nSpines,startS,brInd,sVT
	// $o1 is the cell
	// $2 is the starting seed for the trials
	// $3 is the branch index for the DGC (1-17)
	// $4 is 0 for somatic threshold, 1 for dendritic 
	// $5 is the usual 0 Both/1 AMPA/2 NMDA toggle

	startS = $2
	brInd = $3
	thToggle = $4
	toggle = $5

	if (toggle==0) togStr = "B"
	if (toggle==1) togStr = "A"
	if (toggle==2) togStr = "N"

	if (!thToggle) {
	// Somatic threshold
		init()
		sVT = $o1.soma.v(.5) + 5 // the soma voltage threshold
		sprint(ThName,"V%d_CA3%dBr%d_%sSoma.dat",v_init*-1,startS,brInd,togStr)
		ThreshSpaceS(50,50,brInd,10,toggle,ThName,"CA3Branches2.dat",startS*startS+2,sVT,$o1)	
			// Using CA3Branches2 because those are longer than Branches1

			// Inputs:
			// $1: locRange is the range to be uniformly sampled in space
			// $2: gaussTime is the width of the Gaussian to be sampled for timing
			// $3: branchNum is the column to be read in the spine index file.
			// $4: incrBy is the distance in microns each trial is separated by.
			// $5: toggle is the kind of synapse: 0 BOTH, 1 AMPA, 2 NMDA
			// $s6: filename.
			// $s7: name of the spine map file.
			// $8: seed
			// $9: soma threshold voltage
			// $o10: the cell
	} else {
	// Dendritic threshold
		init()
		sprint(ThName,"V%d_CA3%dBr%d_%sDend.dat",v_init*-1,startS,brInd,togStr)
		ThreshSpaceD(50,50,brInd,20,toggle,ThName,"CA3Branches2.dat",startS*startS+2,$o1)
			// Inputs:
			// $1: locRange is the range to be uniformly sampled in space
			// $2: gaussTime is the width of the Gaussian to be sampled for timing
			// $3: branchNum is the column to be read in the spine index file.
			// $4: incrBy is the distance in microns each trial is separated by.
			// $5: toggle is the kind of synapse: 0 BOTH, 1 AMPA, 2 NMDA
			// $s6: filename.
			// $s7: name of the spine map file.
			// $8: the seed
			// $o9: the cell
	}
}

proc init() { 
	// The right savestate must be loaded

  	finitialize(v_init)
    savestate.restore(1)
    t=0
    fcurrent()
    frecord_init()
}

obfunc loadSv() { localobj f,svstate
	// Loads the right savestate
	// $1 is the voltage*-1

	sprint(filename,"CA3stdstt%d.dat",$1)
	svstate = new SaveState()
	f = new File(filename)
	svstate.fread(f)
	return svstate
}

/************************************************************/
/**************** The actual script *************************/
/************************************************************/

	for vo_ind = 1,7 {	// Sets RMP from -55 (1) to -85 (7) mV
		for br_ind = 1,10 {	// sets the dendritic branch to test
			for tr_ind = 0,9 {	// Sets the number of stochastic patterns, typically 10
				for tog_ind = 0,2 {	// 0 = BOTH AMPA & NMDA, 1 = AMPA, 2 = NMDA
					mcVolt(((vo_ind*5)+50)*-1,tr_ind,0,tog_ind,br_ind)
					}
			}
		}
	}
