# Supplementary material for: NMDA Receptors Enhance the Fidelity of Synaptic Integration
Source: eNeuro. 2021 Mar 2;8(2):ENEURO.0396-20.2020. doi: 10.1523/ENEURO.0396-20.2020 (PMC7932188; doi:10.1523/ENEURO.0396-20.2020)
Supplement: Extended Data 1 — Code used for key simulations in this article, also available online at http://modeldb.yale.edu/266802. Download Extended Data 1, ZIP file. [file enu-eN-NWR-0396-20-s02.zip › Extended Data 1/Figure_2_synaptic_thresholds/makeSavestates.hoc]

/* 
Uses the makeCell*.hoc files in parallel. Also the new ball and stick template.
*/

/************* Loading necessary files *********************/

load_file("BallStickCell.hoc")

// Makes savestates for dendrites 200-1000 microns and voltages -55 to -85 mV.

/************* The procs ****************/

strdef mcVS,fName,filename
objref savestate
proc mcVolt() { local voltInput,length localobj cell
	// Inputs:
	// $1 is v_init
	// $2 is length

	voltInput = $1
	length = $2

	// Makes cell with desired voltage and length
	cell = new Cell(length,voltInput)
	v_init = voltInput

	makeSv(length)
		// makeSv() makes the savestate for the cell type; the file is labelled with length and Vm
}

proc makeSv() { localobj f,sv
	// Makes a savestate with labels for length and voltage.
	// Does not set v_init: that must be declared before calling makeSv()
		// Input:
		// $1 is the length of the ball and stick model's dendrite.

	tstop = 1000
	init1()
		// init1 used because no savestate has been made yet
	
	while (t<tstop) {
		fadvance()
	}

	sprint(fName,"BLen%dstdstt%d.dat",$1,v_init*-1)
	f = new File(fName)
	sv = new SaveState()
	sv.save()
	sv.fwrite(f)
	f.close()
}

proc init1() {
	// An init proc if no savestate has been made yet.
	// Needs v_init to be declared prior to calling.
  	finitialize(v_init)
    t=0
    fcurrent()
    frecord_init()
}

/************************************************************/
/**************** The actual script *************************/
/************************************************************/


	for vo_ind = 1,7 {
		for le_ind = 1,5 {
				mcVolt(((vo_ind*5)+50)*-1,le_ind*200)
		}
	}
