# Supplementary material for: NMDA Receptors Enhance the Fidelity of Synaptic Integration
Source: eNeuro. 2021 Mar 2;8(2):ENEURO.0396-20.2020. doi: 10.1523/ENEURO.0396-20.2020 (PMC7932188; doi:10.1523/ENEURO.0396-20.2020)
Supplement: Extended Data 1 — Code used for key simulations in this article, also available online at http://modeldb.yale.edu/266802. Download Extended Data 1, ZIP file. [file enu-eN-NWR-0396-20-s02.zip › Extended Data 1/Figure_2_synaptic_thresholds/NoSpines_Threshold_Template.hoc]

// Threshold spacetests using a binary search method.
//
// Program flow:
// 	Takes location range, Gaussian width for time distribution, and location increments.
//	Also takes type of run: AMPA only, NMDA only, or both.
// 	Records number of synapses at which a single action potential is fired.
//	Also may record voltage at soma (later)

// Updated to take a starting seed and to work with a cell template instead of the old ball and stick.

// Updated to use variable AMPA conductance.

strdef filename

proc ThreshSpace() { local AMPAc,UPPERLIM,resetHere,locRange,gaussTime,repStat,incrBy,found,branchLength,toggle,matInd,jvar,stSeed localobj search_ind,finMat,floovec,cell
// Runs the whole test.
	// Inputs:
	// $1: locRange is the range to be uniformly sampled in space
	// $2: gaussTime is the width of the Gaussian to be sampled for timing
	// $3: repStat is the number of repetitions for each location, to collect statistics in variation
	// $4: incrBy is the distance in microns each trial is separated by.
	// $5: branchLength is the number of spines on the tested branch.
	// $6: toggle is the kind of synapse: 0 BOTH, 1 AMPA, 2 NMDA
	// $s7: filename.
	// $8: the starting seed
	// $o9: the cell itself
	// $10: AMPA conductance, with normal .0005 umho

	UPPERLIM = 10000 // If the number of synapses goes above this, the trial moves on.

	locRange = $1
	gaussTime = $2
	repStat = $3
	incrBy = $4
	branchLength = $5
	toggle = $6
	filename = $s7
	stSeed = $8
	cell = $o9
	AMPAc = $10

	// The binary search vector holding indices. Order: lower bound, current test number, upper bound.	
	search_ind = resetVec(200)

	floovec = new Vector(1,((branchLength-locRange)/incrBy)+1) 
	// For the (test) case where incrBy is larger than locRange
	if (incrBy >= locRange) {
		floovec = new Vector(1,(branchLength/incrBy))
	}
	floovec.floor()
	finMat = new Matrix(floovec.x[0]-1,repStat)

	for r_ind = 0,repStat-1 {
		seed = (stSeed+r_ind)*(r_ind+stSeed)
		matInd = -1

		for (l_ind=0;l_ind<(branchLength-locRange);l_ind=l_ind+incrBy) {
			// For each run, search_ind starts from the previous threshold level
			found = 0
			matInd = matInd+1

			if (search_ind.x[1] == -1) {
				resetHere = UPPERLIM-1
			} else {
				resetHere = search_ind.x[1]
			}

			search_ind = resetVec(resetHere)

			while (found != 1) {
				// found variable is 1 when AP is fired at synnum n+1 but not at synnum n
				found = testSyns(search_ind.x[1],locRange,gaussTime,toggle,seed,l_ind,cell,AMPAc)				
					// Sees if this synapse number works
				print search_ind.x[1]

				// Setting an upper limit for # synapses tested
				if (search_ind.x[1] > UPPERLIM) {
					found = 1
					search_ind.x[1] = -1
				}

				search_ind = binSearch(search_ind,found)
					// If synapse number doesn't work, changes the search index and upper limit

			}
			finMat.x[matInd][r_ind] = search_ind.x[1] + 1
				// Saves final synapse number to the matrix
			jvar = printf("Iter %d, loc %d: %d\n",r_ind,l_ind,search_ind.x[1])
		}
	}

	saveSpace(finMat,filename)
}

/*------------------ MAIN FUNCTIONS ----------------------*/

func testSyns() { local AMPAc, search_ind, locRange, gaussTime, toggle, seed, l_ind, found localobj r2, tlist, tlist2, apc
	// If an AP fires at search_ind and search_ind+1, returns 2.
	// If no AP fires at either, returns 0.
	// If AP fired at search_ind+1 and not search_ind (it's at threshold), returns 1.
	//
	// Inputs:
	// $1: search_ind is how many synapses to use
	// $2: locRange is the testing range
	// $3: gaussTime is the width of the Gaussian for the time distribution
	// $4: toggle is the usual synapse type ID
	// $5: seed is for the norm dist for time and the unif dist for space.
	// $6: l_ind is where the test is starting.
	// $o7: the cell
	// $8: AMPA conductance (normal .0005 umho)

	search_ind = $1
	locRange = $2
	gaussTime = $3
	toggle = $4
	seed = $5
	l_ind = $6
	AMPAc = $8

	r2 = new Vector(2,0)

	// Runs for search_ind and search_ind+1
	for ts_ind = 0,1 {

		tlist = new List()
		tlist2 = new List() 

		tlist = setSyns(search_ind+ts_ind,locRange,gaussTime,toggle,seed,l_ind,$o7,AMPAc)
		if (toggle==0) { 
			tlist2 = setSyns(search_ind+ts_ind,locRange,gaussTime,2,seed,l_ind,$o7,AMPAc) 
		}

		// Puts an APCount object at the axon
		$o7.axon {
			apc = new APCount(0.5)
			apc.thresh = 0
			apc.n = 0
		}

		//Takes tlist to adjust tstop.
		runTest(tlist) 

		// Sees if an AP fired
		if (apc.n > 0) {
			if (ts_ind==0) {
				return 2
			} else {
			r2.x[ts_ind] = 1
			}
		}
	}

	return r2.sum()
}

obfunc binSearch() { 
	// Adjusts the searchVec based on results from testSyns.
	// 
	// Inputs:
	// $o1: search_ind is a vector; the first element is the number of synapses being tested 
	// $2: found tells what to do with the search vector. 0 is none, 1 is threshold, 2 is both.

	// If too low
	if ($2 == 0) {
		$o1.x[0] = $o1.x[1]
		if ($o1.x[2] == $o1.x[1]) {
			$o1.x[1] = $o1.x[1]*2
			$o1.x[2] = $o1.x[1]
		} else {
			$o1.x[1] = (($o1.x[2]-$o1.x[1])/2)+$o1.x[1]
			$o1.floor()
		}

	}

	// If too high
	if ($2 == 2) {
		$o1.x[2] = $o1.x[1]
		$o1.x[1] = (($o1.x[1]-$o1.x[0])/2)+$o1.x[0]
		$o1.floor()
	}

	return $o1
}

proc saveSpace() { localobj mat, f 
	// Takes a matrix and saves it.
	//
	// Inputs: 
	// $o1: the matrix to be saved (rows are location, columns are trial)
	// $s2: filename with the full directory

	mat = $o1
	f = new File()
	f.wopen($s2)
	mat.fprint(f, " %g")
	f.close()
}

obfunc resetVec() { localobj vec
	// Gives the index vector given some general starting point. It's a 3-element vector where the 
	// first element is the lower bound, middle is current index, last is upper bound. The function
	// starts the upper bound at the current index value, since the search pattern works by doubling.
	//
	// Input:
	// $1: the number of synapses to start out with.

	vec = new Vector(3,0)
	vec.x[1] = $1
	vec.x[2] = $1

	return vec
}

/*------------------ SUB FUNCTIONS -----------------------*/

// In testSyns() 
obfunc setSyns() { local s_ind localobj tlist,r,normr,svec,tvec
	// Creates a list of placed and timed synapses. Does not deal with BOTH case (creates AMPA for 
	// 0 and 1 toggle and NMDA for 2) because that's taken care of in testSyns().
	//
	// Inputs:
	// $1: synapse number.
	// $2: locRange, how widely synapses are distributed.
	// $3: gaussTime, the width of the Gaussian used in sampling onset times.
	// $4: toggle is explained above; slightly different for this function since it does one at a time.
	// $5: seed
	// $6: l_ind is the spine this test is starting on.
	// $o7: the cell
	// $8: AMPA conductance (normal .0005 umho), used only when toggle is 0 or 1
	// Output:
	// A single list of one kind of synapse; preset locations and firing times.

	tlist = makeSyns($4,$1)

	r = new Random($5)
	r.uniform($6,$6+$2)
	normr = new Random($5*10)
	normr.normal(0,$3) 

	svec = new Vector($1)
	tvec = new Vector($1)

	svec.setrand(r)
	svec.floor()
	tvec.setrand(normr)
	tvec.add((-1)*tvec.min()+2)

	for s_ind = 0, $1-1 {
		$o7.dend[svec.x[s_ind]] {
			tlist.o(s_ind).loc(.5)
			tlist.o(s_ind).onset() = tvec.x[s_ind]
			if ($4!=2) {
				tlist.o(s_ind).gmax() = $8
			}
		}
	}

	return tlist
}

// In testSyns()
proc runTest() { local i localobj vec
	// Initializes cell and runs to tstop, which is 100 + last firing time.
	// Input:
	// $o1: tlist.

	vec = giveTimes($o1)

	init()
	tstop = vec.max() + 100
	
	while (t<tstop) {
		fadvance()
	}
}

// In setSyns() 
obfunc makeSyns() { local i localobj tlist
	// Takes kind of synapses and number and creates a list of them. 0 and 1 make AMPA, 2 makes NMDA.
	//
	// Inputs:
	// $1: toggle
	// $2: number of synapses.
	// Output:
	// tlist 

	tlist = new List()
	if ($1!=2) {
		for i=0, ($2-1) tlist.append(new syn_g())
	} else {
		for i=0, ($2-1) tlist.append(new nmda())
	}
	return tlist
}

// In runTest() and setSyns()
obfunc giveTimes() { local i localobj vec
	// Takes synapse list and makes a vector of all onset times.
	// Input:
	// $o1 is the synapse list.

	vec = new Vector()
	for i = 0,$o1.count()-1 {
		vec.append($o1.o(i).onset())
	}
	return vec
}
