# Supplementary material for: NMDA Receptors Enhance the Fidelity of Synaptic Integration
Source: eNeuro. 2021 Mar 2;8(2):ENEURO.0396-20.2020. doi: 10.1523/ENEURO.0396-20.2020 (PMC7932188; doi:10.1523/ENEURO.0396-20.2020)
Supplement: Extended Data 1 — Code used for key simulations in this article, also available online at http://modeldb.yale.edu/266802. Download Extended Data 1, ZIP file. [file enu-eN-NWR-0396-20-s02.zip › Extended Data 1/Figure_2_synaptic_thresholds/BallStickActive.hoc]

// The ball and stick model as a template with inputs length and v_init.

begintemplate Cell
public init, biophys

public soma, iseg, axon, dend, spine_head, spine_neck

proc init() {
	// $1 is branch length in microns
	// $2 is v_init
	bLength = $1
	voltInput = $2
	biophys(bLength,voltInput)
}

create iseg[40]
create axon
create soma
create dend[1]
create spine_head[1]
create spine_neck[1]

proc biophys() {
	length = $1 		// length of dendrite in microns
	v_init = $2 		// resting membrane potential

	celsius=37			// nominal temperature of simulation
	Ri=100    			// internal resistivity in ohm-cm
	Cm=1.0	      			// specific membrane capacitance in uF/cm^2
	Rm=15000      			// specific membrane resistivity in ohm/cm^2
	na_dend=30			// default Na channel density in pS/um^2
	kv_dend=30			// default K channel density in pS/um^2
	na_soma=100			// somatic Na channel density in pS/um^2
	kv_soma=100			// somatic k channel density in pS/um^2

	access soma
	distance()

	create dend[length]
	create spine_head[length]
	create spine_neck[length]

	soma {
		nseg = 3
		diam = 10
		L = 20
		insert na 
		gbar_na=na_soma
		insert kv
		gbar_kv=kv_soma
		connect iseg[0](0), 0
	}

for i = 0, 39 {
		iseg[i] {
			nseg = 1
			diam = 2 - (1.5*(i/40))
			L = 1
			insert na
			insert kv
			if (i<5) {
				gbar_na=na_soma
				gbar_kv=kv_soma
			} else {
				gbar_na = 8000
				gbar_kv = 2000
			}

			nao=105
			ek=-96

			if (i<39) connect iseg[i+1](0), 1
			if (i==39) connect axon(0),1
		}
	}

	axon {
		nseg = 201
		L = 2000
		diam = .5
		insert na
		gbar_na = 300
		insert kv
		gbar_kv = 60
	}


	for i = 0, length-1 {
		access soma
		distance()

		access dend[i] 
			nseg = 1
			L = 1
			diam = 5 - ((4*i)/(length-1))
			if (i == 0) {
			connect soma(1), 0
			} else {
			connect dend[i-1](1), 0
			}
			insert na
			insert kv

			gbar_na=na_soma - (na_soma*(distance(.5)/(length+50)))
			gbar_kv=kv_soma - (kv_soma*(distance(.5)/(length+50)))
					nao = 150
					ek = -96


			//Adding spines for every micron
			dend[i] connect spine_neck[i](0),.5
			spine_neck[i] connect spine_head[i](0),1
			spine_neck[i] {nseg=1 L=1 diam=0.0504573} 
			spine_head[i] {nseg=1 L=0.5 diam=0.5}

			access soma
			distance()
			access spine_neck[i]
				insert na
				insert kv 

				gbar_na=na_soma - (na_soma*(distance(.5)/(length+50)))
				gbar_kv=kv_soma - (kv_soma*(distance(.5)/(length+50)))
					nao = 150
					ek = -96


			access spine_head[i]
				insert na
				insert kv 

				gbar_na=na_soma - (na_soma*(distance(.5)/(length+50)))
				gbar_kv=kv_soma - (kv_soma*(distance(.5)/(length+50)))
					nao = 150
					ek = -96
	}

	forall {
		insert pas
		g_pas = 1/Rm
		cm = Cm
		Ra = Ri
		e_pas = v_init
		nao = 150
		ek = -96
	}

	access axon
}

endtemplate Cell
