# Supplementary material for: NMDA Receptors Enhance the Fidelity of Synaptic Integration
Source: eNeuro. 2021 Mar 2;8(2):ENEURO.0396-20.2020. doi: 10.1523/ENEURO.0396-20.2020 (PMC7932188; doi:10.1523/ENEURO.0396-20.2020)
Supplement: Extended Data 1 — Code used for key simulations in this article, also available online at http://modeldb.yale.edu/266802. Download Extended Data 1, ZIP file. [file enu-eN-NWR-0396-20-s02.zip › Extended Data 1/Figure_1_single_EPSPs/Description.txt]

Description:

	
This simulation builds a fully passive ball-and-stick neuron with a 1,000-µm dendrite with dendritic spines placed every 1 µm. 

1. Compile mod files for synaptic conductances. 

2. Open the "Full_Passive_Single_EPSPs.hoc" file in a text editor.

3. Modify the opening lines of "Full_Passive_Single_EPSPs.hoc" to adjust to the desired RMP (-55 to -85), conductance type (AMPA, NMDA, or Both), and the base name for output files (e.g., "BOTH_85" for runs at an RMP of -85 mV and with both AMPA and NMDA conductances). 

4. Run "Full_Passive_Single_EPSPs.hoc" 

5. Four Output files will be generated, each with 101 traces (for inputs every 10 µm along the dendrite, from 0 to 1000 um from the soma) sampled at 10 kHz. One file will have the somatic EPSPs ("Soma_..."), one will have the dendritic EPSPs ("Dend_..."), and two will have the AMPA or NMDA conductances ("AMPAcond_..." and "NMDAcond_..."). For AMPA+NMDA inputs, traces for total synaptic conductance can be generated by adding the two conductance traces. 
