# Supplementary material for: NMDA Receptors Enhance the Fidelity of Synaptic Integration
Source: eNeuro. 2021 Mar 2;8(2):ENEURO.0396-20.2020. doi: 10.1523/ENEURO.0396-20.2020 (PMC7932188; doi:10.1523/ENEURO.0396-20.2020)
Supplement: Extended Data 1 — Code used for key simulations in this article, also available online at http://modeldb.yale.edu/266802. Download Extended Data 1, ZIP file. [file enu-eN-NWR-0396-20-s02.zip › Extended Data 1/Figure_3_200um_on_BigNeuron/Description.txt]

Description:
	
This simulation builds ball-and-stick neuron with a 200-µm dendrite that receives synatpic input, and three additional dendrites that are each 600 µm long. Simulations are identical to those for ball-and-stick neurons in delivering stochastic patterns of synaptic input iteratively to the 200-µm dendrite to determine the threshold number of synapses necessary to initiate an action potential in the AIS for each dendritic location (10 µm intervals) and each of seven RMPs (-55 to -85 mV), for inputs having AMPA-only inputs, NMDA-only inputs, or synapses with both AMPA and NMDA conductance. 

1. Compile .mod files for synaptic conductances and voltage-gated sodium and potassium channels. 

2. Run "init_BigNeuron_3Dend.hoc". 

4. The simulation will first generate steady-state files for the different RMPs, and then will begin to find synaptic thresholds for all dendritic locations and RMPs along the 200-µm dendrite. 

5. Output files begin with "Tr0ThLen..." followed by the dendritic length (here, always "200", the membrane potential ("Vxx") and synaptic conductance type ("A" = AMPA-only, "N"= NMDA-only, and "B" = both AMPA and NMDA). Thus, output file "Tr0ThLen200V75A.dat" will include data for 10 patterns of AMPA-only input in the 200-µm dendrite at -75 mV. Each file returns synaptic thresholds for each of 10 patterns of input (columns) for every 50-µm span of dendritic tree (rows) iterated at 10-µm intervals. 

6. The file can be modified to add or subtract additional dendrites to test effect of neuron size on the fidelity of EPSP-spike coupling (e.g., as in Figure 3A).
