# Supplementary material for: NMDA Receptors Enhance the Fidelity of Synaptic Integration
Source: eNeuro. 2021 Mar 2;8(2):ENEURO.0396-20.2020. doi: 10.1523/ENEURO.0396-20.2020 (PMC7932188; doi:10.1523/ENEURO.0396-20.2020)
Supplement: Extended Data 1 — Code used for key simulations in this article, also available online at http://modeldb.yale.edu/266802. Download Extended Data 1, ZIP file. [file enu-eN-NWR-0396-20-s02.zip › Extended Data 1/Figure_6_DGC/DGCmorph.hoc]

/* Morphology adapted from Schmidt-Hieber C, Jonas P, Bischofberger J (2007) Subthreshold Dendritic Signal Processing and Coincidence Detection in Dentate Gyrus Granule Cells. J Neurosci 27:8430-8441. */

begintemplate Cell
public init, topol, basic_shape, subsets, geom, biophys, geom_nseg

public soma, dend, iseg, axon, spine_head, spine_neck
public iseg_start, iseg_end, niseg


proc init() { 

  iseg_start = 0
  iseg_end = 39

  topol()
  geom_nseg()
  biophys(iseg_start,iseg_end,$1)
}

create soma, dend[33], iseg[40], axon, spine_head[1], spine_neck[1]

proc topol() {

	soma {
		pt3dadd(64.46081543, 54.07402039, 89.75999451, 2.685286522)
		pt3dadd(64.06193542, 53.50894547, 89.75999451, 2.953815222)
		pt3dadd(63.66306305, 52.94387436, 89.75999451, 3.249196768)
		pt3dadd(62.38019943, 51.40006256, 89.75999451, 5.232864857)
		pt3dadd(62.20177078, 51.05001831, 89.31999207, 5.756151676)
		pt3dadd(61.7568512, 50.74777985, 89.75999451, 5.756151676)
		pt3dadd(61.52158356, 50.25252151, 90.19998932, 6.331767082)
		pt3dadd(61.55014801, 50.22396088, 90.19998932, 6.331767082)
		pt3dadd(61.06460953, 49.70986176, 90.19998932, 6.964943886)
		pt3dadd(60.80754089, 49.05294037, 90.19998932, 6.964943886)
		pt3dadd(60.42708969, 48.66640472, 89.75999451, 6.964943886)
		pt3dadd(60.13801575, 48.03043747, 89.75999451, 7.661438465)
		pt3dadd(59.76221848, 47.45227051, 89.75999451, 8.427582741)
		pt3dadd(59.41530991, 46.81628799, 89.75999451, 9.270340919)
		pt3dadd(59.15516281, 46.15141678, 89.75999451, 10.1973753)
		pt3dadd(58.80825424, 45.54436111, 89.75999451, 9.270340919)
		pt3dadd(58.43245697, 44.96619034, 89.75999451, 8.427582741)
		pt3dadd(58.02775192, 44.38804245, 89.75999451, 6.964944363)
		pt3dadd(57.6673317, 43.73641586, 89.31999207, 7.661438942)
		pt3dadd(57.34553909, 43.09283066, 89.31999207, 6.964944363)
		pt3dadd(57.13160324, 42.59574127, 89.75999451, 4.757150173)
		pt3dadd(56.61124802, 42.10431671, 89.75999451, 4.757150173)
		pt3dadd(56.66908264, 41.98868561, 89.75999451, 2.017495871)
		pt3dadd(56.09091568, 41.58398438, 89.75999451, 1.515774369)
		pt3dadd(55.39711761, 41.41051865, 89.75999451, 1.138823628)
	}

	dend[0] {
		pt3dadd(64.46081543, 54.07402039, 89.75999451, 2.685286522)
		pt3dadd(64.86212158, 54.46701431, 90.19998932, 2.685286522)
		pt3dadd(65.15817261, 55.09197998, 90.19998932, 2.4411695)
		pt3dadd(65.48709869, 55.71695709, 90.19998932, 2.685286522)
		pt3dadd(65.48709869, 56.40771484, 90.19998932, 2.685286522)
		pt3dadd(65.51998138, 57.09846878, 90.19998932, 2.4411695)
		pt3dadd(65.81603241, 57.72343445, 90.19998932, 2.4411695)
		pt3dadd(66.01338196, 58.4141922, 90.19998932, 2.4411695)
		pt3dadd(66.27654266, 59.07206726, 90.19998932, 2.4411695)
		pt3dadd(66.53968048, 59.72992706, 90.19998932, 2.4411695)
		pt3dadd(67.06596375, 60.19042587, 90.19998932, 2.4411695)
		pt3dadd(67.59226227, 60.6509285, 90.19998932, 2.4411695)
		pt3dadd(67.98698425, 61.24301147, 90.19998932, 2.4411695)
		pt3dadd(68.57905579, 61.63773346, 90.19998932, 2.4411695)
		pt3dadd(69.03957367, 62.16402435, 90.19998932, 2.4411695)
		pt3dadd(69.41351318, 62.55009079, 89.75999451, 2.4411695)
		pt3dadd(69.81239319, 63.11516571, 89.75999451, 2.685286522)
		pt3dadd(70.11153412, 63.74671173, 89.75999451, 2.953815222)
		pt3dadd(70.67660522, 64.14559174, 89.75999451, 2.953815222)
		pt3dadd(71.14196777, 64.67742157, 89.75999451, 2.685286522)
		pt3dadd(71.3742981, 65.15975189, 89.31999207, 2.4411695)
		pt3dadd(71.50862885, 65.86504364, 89.31999207, 2.685286522)
		pt3dadd(71.66652679, 65.6951828, 89.31999207, 2.685286522)
		pt3dadd(71.76730347, 66.40049744, 89.31999207, 2.685286522)
		pt3dadd(72.14294434, 66.7910614, 88.87998962, 2.685286522)
		pt3dadd(72.32265472, 67.29414368, 88.43999481, 2.685286522)
		pt3dadd(72.83683014, 67.77402496, 88.43999481, 2.685286522)
		pt3dadd(72.95799255, 68.29373169, 87.99999237, 2.685286522)
		pt3dadd(73.08330536, 68.8252182, 87.55998993, 2.4411695)
		pt3dadd(73.11829376, 69.52463531, 87.55998993, 2.4411695)
		pt3dadd(73.24811554, 70.03951263, 87.11999512, 2.219244957)
		pt3dadd(73.2128067, 70.74584961, 87.11999512, 2.219244957)
		pt3dadd(73.2128067, 71.45219421, 87.11999512, 2.219244957)
		pt3dadd(72.95415497, 71.92067719, 86.67999268, 2.219244957)
		pt3dadd(72.88282013, 72.63394165, 86.67999268, 2.017495394)
		pt3dadd(72.70450592, 73.31153107, 86.67999268, 2.017495394)
		pt3dadd(72.70450592, 74.02482605, 86.67999268, 2.017495394)
		pt3dadd(72.80005646, 74.59542847, 86.23999023, 2.017495394)
		pt3dadd(72.80005646, 75.31562042, 86.23999023, 2.017495394)
		pt3dadd(72.9717865, 75.83154297, 85.79999542, 1.834086657)
		pt3dadd(73.62619019, 76.12238312, 85.79999542, 1.834086657)
		pt3dadd(73.69890594, 76.81316376, 85.79999542, 1.834086657)
		pt3dadd(73.69890594, 77.34809875, 85.35999298, 2.017495394)
		pt3dadd(73.77436066, 77.89276123, 84.91999054, 2.017495394)
		pt3dadd(73.81679535, 78.78153229, 84.47999573, 1.763933301)
		pt3dadd(73.82382965, 78.70347595, 84.03999329, 2.13435936)
	}

	dend[1] {
		pt3dadd(73.82382965, 78.70347595, 84.03999329, 2.13435936)
		pt3dadd(74.32473755, 79.20438385, 84.03999329, 2.13435936)
		pt3dadd(74.73180389, 79.57974243, 83.59999084, 2.13435936)
		pt3dadd(75.20412445, 80.08584595, 83.59999084, 2.13435936)
		pt3dadd(75.38779449, 80.61247253, 83.1599884, 2.13435936)
		pt3dadd(75.74919891, 81.01385498, 82.71999359, 2.13435936)
		pt3dadd(75.95578003, 81.70249939, 82.71999359, 2.13435936)
		pt3dadd(76.15434265, 82.22477722, 82.27999115, 2.347795248)
		pt3dadd(76.74558258, 82.64213562, 82.27999115, 2.347795248)
		pt3dadd(76.81513214, 83.33770752, 82.27999115, 2.347795248)
		pt3dadd(76.99073792, 83.88288879, 81.83998871, 2.134359121)
		pt3dadd(76.85499573, 84.29218292, 80.95999146, 2.134359121)
		pt3dadd(77.17737579, 84.93695068, 80.95999146, 2.134359121)
		pt3dadd(77.29337311, 85.48055267, 80.51998901, 2.134359121)
		pt3dadd(77.69120026, 86.05918121, 80.51998901, 2.134359121)
	}

	dend[2] {
		pt3dadd(77.69120026, 86.05918121, 80.51998901, 2.134359121)
		pt3dadd(77.85102844, 86.14481354, 80.0799942, 2.134359121)
		pt3dadd(78.28916168, 86.69247437, 80.0799942, 2.134359121)
		pt3dadd(78.82588959, 86.93278503, 79.63999176, 2.134359121)
		pt3dadd(79.34184265, 87.41188812, 79.63999176, 2.134359121)
		pt3dadd(79.6713028, 87.84760284, 79.19998932, 1.940326452)
		pt3dadd(80.26654816, 88.21965027, 79.19998932, 1.940326452)
		pt3dadd(80.9733963, 88.29405212, 79.19998932, 1.940326452)
		pt3dadd(81.47203827, 88.55445099, 78.75999451, 1.940326452)
		pt3dadd(82.01831818, 88.81970215, 78.31999207, 2.134359121)
		pt3dadd(82.70037842, 89.08499908, 78.31999207, 2.134359121)
		pt3dadd(83.26882172, 89.5018158, 78.31999207, 2.134359121)
		pt3dadd(83.79867554, 89.66348267, 77.87998962, 2.34779501)
		pt3dadd(84.29577637, 90.1605835, 77.87998962, 2.34779501)
		pt3dadd(84.86941528, 90.61950684, 77.87998962, 2.34779501)
		pt3dadd(85.38007355, 91.06263733, 77.43999481, 2.34779501)
		pt3dadd(85.93862152, 91.55237579, 76.99999237, 2.134359121)
		pt3dadd(86.48371124, 92.01955414, 76.99999237, 2.134359121)
		pt3dadd(87.14559937, 92.29212952, 76.99999237, 2.134359121)
		pt3dadd(87.6852951, 92.63959503, 76.55998993, 2.34779501)
		pt3dadd(87.99630737, 93.07184601, 76.11999512, 2.34779501)
		pt3dadd(88.6302948, 93.50776672, 76.11999512, 2.34779501)
		pt3dadd(89.34362793, 93.70588684, 76.11999512, 2.34779501)
		pt3dadd(89.81911469, 94.22099304, 76.11999512, 2.34779501)
		pt3dadd(89.99097443, 94.19057465, 75.67999268, 2.34779501)
		pt3dadd(90.68907166, 94.48135376, 75.23999023, 2.134359121)
		pt3dadd(91.17287445, 95.00547028, 75.23999023, 2.134359121)
		pt3dadd(91.69703674, 95.48931885, 75.23999023, 2.134359121)
		pt3dadd(92.08952332, 95.87423706, 74.79999542, 2.134359121)
		pt3dadd(92.65885162, 96.28086853, 74.79999542, 2.134359121)
		pt3dadd(93.35017395, 96.52484131, 74.79999542, 2.134359121)
		pt3dadd(93.92302704, 96.87983704, 74.35999298, 2.134359121)
		pt3dadd(94.41513824, 97.37194824, 74.35999298, 1.940326452)
		pt3dadd(94.8349762, 97.77723694, 73.91999054, 1.940326452)
		pt3dadd(95.41400909, 98.1908493, 73.91999054, 1.940326452)
		pt3dadd(95.88593292, 98.56344604, 73.47999573, 1.940326452)
		pt3dadd(96.3447113, 99.10562134, 73.47999573, 1.940326452)
	}

	dend[3] {
		pt3dadd(96.3447113, 99.10562134, 73.47999573, 1.940326452)
		pt3dadd(96.97029114, 99.39753723, 73.47999573, 1.940326452)
		pt3dadd(97.71689606, 99.58868408, 73.37000275, 0.9827424288)
		pt3dadd(97.63732147, 99.60162354, 73.47999573, 1.438833356)
		pt3dadd(98.16039276, 99.74385071, 73.03999329, 1.438833356)
		pt3dadd(98.52294922, 100.1432037, 72.59999084, 1.438833356)
		pt3dadd(99.15892029, 100.4823532, 72.59999084, 1.438833356)
		pt3dadd(99.57559204, 100.8914642, 72.1599884, 1.438833356)
		pt3dadd(100.0853577, 101.0489197, 71.71999359, 1.308030248)
		pt3dadd(100.5162811, 101.6091003, 71.71999359, 1.308030248)
		pt3dadd(100.9943924, 101.9475632, 71.27999115, 1.308030248)
		pt3dadd(101.3050613, 102.422905, 70.83998871, 1.308030248)
		pt3dadd(101.7866898, 102.9483109, 70.83998871, 1.308030248)
		pt3dadd(102.3265915, 103.1266022, 70.3999939, 1.308030248)
		pt3dadd(102.5634918, 103.6189117, 69.95999146, 1.308030248)
		pt3dadd(103.0972137, 104.1081009, 69.95999146, 1.308030248)
		pt3dadd(103.4761887, 104.5222626, 69.51998901, 1.438833356)
		pt3dadd(103.4993896, 105.0780792, 69.0799942, 1.438833356)
		pt3dadd(103.9510269, 105.6201172, 69.0799942, 1.438833356)
		pt3dadd(104.3124008, 106.2072525, 69.0799942, 1.438833356)
		pt3dadd(104.8544312, 106.6589584, 69.0799942, 1.438833356)
		pt3dadd(105.288475, 106.9944153, 68.19998932, 1.438833356)
		pt3dadd(105.1899109, 107.1350555, 68.19998932, 1.438833356)
		pt3dadd(105.4774933, 107.7886505, 68.19998932, 1.438833356)
		pt3dadd(106.0944824, 108.1128311, 68.19998932, 1.438833356)
		pt3dadd(106.4364853, 108.5330887, 67.75999451, 1.438833356)
		pt3dadd(106.8254852, 108.9257431, 67.31999207, 1.438833356)
		pt3dadd(106.9640121, 109.4403458, 66.87998962, 1.189118385)
		pt3dadd(107.5583572, 109.8114777, 66.87998962, 1.189118385)
		pt3dadd(108.2306976, 110.0750351, 66.87998962, 1.189118385)
		pt3dadd(108.7258453, 110.3406296, 66.43999481, 1.189118385)
		pt3dadd(109.2300415, 110.5412064, 65.99999237, 1.308030248)
		pt3dadd(109.9121399, 110.6535187, 65.99999237, 1.189118385)
		pt3dadd(110.2822723, 111.0479813, 65.55998993, 1.189118385)
		pt3dadd(110.8959579, 111.3935242, 65.55998993, 1.189118385)
		pt3dadd(111.1272278, 111.9165726, 65.11999512, 1.308030248)
		pt3dadd(111.7046204, 112.3014984, 65.11998749, 1.438833356)
		pt3dadd(111.9107208, 112.7989883, 64.67998505, 1.582716703)
		pt3dadd(112.4961014, 113.1901779, 64.67998505, 1.582716703)
		pt3dadd(112.9827347, 113.4254303, 64.2399826, 1.740988374)
		pt3dadd(113.6130676, 113.777504, 64.2399826, 1.582716703)
		pt3dadd(114.1156006, 114.0235672, 63.79999161, 1.189118385)
		pt3dadd(114.71138, 114.4589386, 63.79999161, 1.189118385)
		pt3dadd(115.3071518, 114.8542175, 63.79999161, 1.189118385)
		pt3dadd(116.0232315, 114.8943176, 63.79999161, 1.189118385)
		pt3dadd(116.6190109, 115.2523575, 63.79999161, 1.189118385)
		pt3dadd(116.9948273, 115.6324997, 63.35999298, 1.438833356)
		pt3dadd(117.5553513, 116.0716705, 63.35999298, 1.438833356)
		pt3dadd(118.2372284, 116.1930237, 63.35999298, 1.438833356)
		pt3dadd(118.7168503, 116.7130966, 63.35999298, 1.438833356)
		pt3dadd(119.2773743, 117.1522751, 63.35999298, 1.438833356)
		pt3dadd(119.7621307, 117.4709091, 62.91999054, 1.08101666)
		pt3dadd(120.0501404, 117.9185486, 62.47999191, 1.08101666)
		pt3dadd(120.4711075, 118.2463684, 62.03999329, 1.08101666)
		pt3dadd(121.1262207, 118.533905, 62.03999329, 1.08101666)
		pt3dadd(121.3959503, 119.0400391, 61.59999084, 1.08101666)
		pt3dadd(121.8084717, 119.6199646, 61.59999084, 1.08101666)
		pt3dadd(122.2915192, 119.8830795, 61.15999222, 1.08101666)
		pt3dadd(122.7828674, 120.1138229, 60.71999359, 1.08101666)
		pt3dadd(123.5001373, 120.1989212, 60.71999359, 1.08101666)
		pt3dadd(123.880043, 120.5363846, 59.83999252, 0.9827423692)
		pt3dadd(124.562767, 120.6661301, 59.83999252, 0.9827423692)
		pt3dadd(124.9606934, 121.1197968, 59.3999939, 0.9827423692)
		pt3dadd(125.5648575, 121.4685898, 59.3999939, 1.308030248)
		pt3dadd(125.9236984, 121.8880005, 58.95999146, 1.308030248)
		pt3dadd(126.335495, 122.5351105, 58.51999283, 1.438833356)
		pt3dadd(126.8607635, 123.0160751, 58.51999283, 1.438833356)
		pt3dadd(127.3448944, 123.5413361, 58.51999283, 1.438833356)
		pt3dadd(127.9144669, 123.940033, 58.51999283, 1.438833356)
		pt3dadd(128.2971497, 124.3846893, 58.07999039, 1.438833356)
		pt3dadd(128.8235474, 124.7069702, 57.63999176, 1.08101666)
		pt3dadd(129.4020996, 125.1055374, 57.63999176, 1.08101666)
		pt3dadd(129.7592468, 125.5225754, 57.19999313, 1.308030248)
		pt3dadd(130.5237122, 125.7460861, 57.19999313, 1.308030248)
		pt3dadd(130.8002014, 126.2128296, 56.75999069, 1.189118385)
		pt3dadd(131.2082214, 126.8036575, 56.75999069, 1.189118385)
		pt3dadd(131.7957764, 127.1659851, 56.75999069, 1.189118385)
		pt3dadd(132.5204468, 127.2116852, 56.75999069, 1.189118385)
		pt3dadd(133.0405273, 127.419281, 56.31999207, 1.08101666)
		pt3dadd(133.2493286, 127.9073181, 55.87999344, 0.9827423692)
		pt3dadd(133.8458862, 128.3182678, 55.87999344, 0.9827423692)
		pt3dadd(133.967804, 128.3982544, 55.439991, 0.9827423692)
		pt3dadd(134.4604492, 128.6195374, 54.99999237, 0.9827423692)
		pt3dadd(134.6339722, 129.3106232, 54.55999374, 0.9827423692)
		pt3dadd(135.1366272, 129.9151001, 54.1199913, 0.9827423692)
		pt3dadd(135.4712219, 130.5296631, 54.1199913, 0.9827423692)
		pt3dadd(135.9825439, 130.8160858, 53.67999268, 0.9827423692)
		pt3dadd(136.3129883, 131.247345, 53.23999023, 1.08101666)
		pt3dadd(136.7313538, 131.734314, 52.35999298, 0.9827423692)
		pt3dadd(137.1695862, 132.0817871, 51.91999435, 1.308030248)
		pt3dadd(137.7553101, 132.5254211, 51.47999191, 1.438833356)
		pt3dadd(138.1540833, 132.9307861, 51.03999329, 1.189118385)
		pt3dadd(138.5498657, 133.336731, 50.59999084, 0.9827423692)
		pt3dadd(139.0593262, 133.9001465, 50.15999222, 0.9827423692)
		pt3dadd(139.5148926, 134.2123871, 49.71999359, 0.8121836782)
		pt3dadd(139.8281555, 134.7344208, 49.27999115, 0.98274225)
		pt3dadd(140.1404724, 135.2062988, 48.83999252, 0.98274225)
		pt3dadd(140.5527344, 135.7745667, 48.83999252, 0.89340204)
		pt3dadd(140.9266663, 136.4158478, 48.3999939, 0.89340204)
		pt3dadd(141.1119995, 136.4229584, 49.16999817, 0.749807179)
		pt3dadd(141.205719, 136.5166779, 48.84000015, 0.749807179)
		pt3dadd(141.5806274, 136.7978516, 48.51000214, 0.749807179)
		pt3dadd(141.9555054, 136.985321, 48.29000092, 0.749807179)
		pt3dadd(142.3304138, 137.0790405, 47.95999908, 0.7823553681)
		pt3dadd(142.7053223, 136.8915863, 47.52000046, 0.8799999952)
		pt3dadd(143.0802307, 136.985321, 47.07999802, 0.9376455545)
	}

	dend[4] {
		pt3dadd(143.0802307, 136.985321, 47.07999802, 0.9376455545)
		pt3dadd(143.3614197, 137.2664948, 46.63999939, 0.8274522424)
		pt3dadd(143.4551392, 137.6414032, 46.20000076, 0.749807179)
		pt3dadd(143.5488586, 138.0162964, 45.86999893, 0.749807179)
		pt3dadd(143.8300476, 138.2974854, 45.64999771, 0.749807179)
		pt3dadd(144.2049408, 138.3912048, 45.31999969, 0.749807179)
		pt3dadd(144.5798492, 138.6723938, 45.31999969, 0.749807179)
		pt3dadd(144.9547577, 138.7661133, 45.20999908, 0.749807179)
		pt3dadd(145.3296509, 138.8598328, 44.99000168, 0.749807179)
		pt3dadd(145.7045593, 139.1410065, 44.88000107, 0.749807179)
		pt3dadd(145.9008636, 139.3926392, 44.87999344, 1.097792745)
		pt3dadd(146.5694885, 139.9519806, 44.87999344, 1.097792745)
	}
	topol2()
}

proc topol2() {
	dend[5] {
		pt3dadd(146.5694885, 139.9519806, 44.87999344, 1.097792745)
		pt3dadd(147.2831116, 140.1769867, 44.87999344, 1.097792745)
		pt3dadd(147.3430481, 139.9442139, 43.99999237, 1.097792745)
		pt3dadd(147.3596039, 139.9463654, 43.99999237, 1.097792745)
		pt3dadd(148.0151062, 140.2215271, 43.99999237, 1.207572103)
		pt3dadd(148.2029877, 140.353302, 43.1199913, 1.097792745)
		pt3dadd(148.8078156, 140.6977234, 43.1199913, 1.097792745)
		pt3dadd(149.3790436, 141.1345367, 43.1199913, 1.097792745)
		pt3dadd(149.7570648, 141.7141724, 43.1199913, 1.097792745)
		pt3dadd(150.0418701, 141.6995392, 42.23999023, 0.99799335)
		pt3dadd(150.7124023, 141.9172363, 42.23999023, 0.99799335)
		pt3dadd(151.339386, 142.2046051, 42.23999023, 0.99799335)
		pt3dadd(151.8880005, 142.6226044, 42.23999023, 0.99799335)
		pt3dadd(151.7899933, 143.1553345, 41.79999161, 0.99799335)
		pt3dadd(152.4014587, 143.4743652, 41.79999161, 0.9072666764)
		pt3dadd(152.7468414, 143.8899078, 41.35999298, 0.9072666764)
		pt3dadd(152.9969482, 144.3770905, 40.91999054, 0.9072666764)
		pt3dadd(153.3793335, 144.7894897, 40.47999191, 0.8247878551)
		pt3dadd(153.8641663, 145.2929688, 40.47999191, 0.8247878551)
		pt3dadd(154.0232239, 145.8143616, 40.03999329, 0.8247878551)
		pt3dadd(154.4012299, 146.1901855, 39.59999084, 0.7498071194)
		pt3dadd(154.7931061, 146.5691376, 39.15999222, 0.7498071194)
		pt3dadd(155.288269, 147.02034, 38.71999359, 0.9072666764)
		pt3dadd(155.8945465, 147.3781433, 38.71999359, 0.9072666764)
		pt3dadd(156.2542267, 147.8089752, 38.27999115, 0.9072666764)
		pt3dadd(156.4782257, 148.1903229, 37.3999939, 0.9072666764)
		pt3dadd(156.5063019, 148.7270355, 36.95999146, 0.9072666764)
		pt3dadd(156.6855011, 149.2470093, 36.51999283, 0.9072666764)
		pt3dadd(156.9462891, 149.7380066, 36.07999039, 0.9072666764)
		pt3dadd(157.3579559, 150.0879974, 35.63999176, 0.8247878551)
		pt3dadd(157.6137848, 150.5753632, 35.19999313, 0.7498071194)
		pt3dadd(157.8993378, 151.0299072, 34.75999069, 0.7498071194)
		pt3dadd(158.144577, 151.5655823, 33.87999344, 0.7498071194)
		pt3dadd(158.667984, 152.0657349, 33.87999344, 0.7498071194)
		pt3dadd(158.8916168, 152.638031, 32.99999237, 0.99799335)
		pt3dadd(159.2610779, 153.1143341, 32.55999374, 0.99799335)
		pt3dadd(159.7006989, 153.429657, 32.1199913, 0.9072666764)
		pt3dadd(159.8843994, 154.1154633, 32.1199913, 0.7498071194)
		pt3dadd(159.9701233, 154.8135223, 32.1199913, 0.7498071194)
		pt3dadd(160.423584, 155.1275787, 31.67999268, 0.9072666764)
		pt3dadd(160.7431335, 155.5601501, 31.23999214, 0.9072666764)
		pt3dadd(160.9078064, 155.8328705, 30.35999298, 0.9072666764)
		pt3dadd(161.3544617, 156.0812988, 30.79999161, 0.6196753383)
		pt3dadd(161.8848877, 156.5424652, 30.35999298, 0.6196753383)
		pt3dadd(162.2706604, 156.9083099, 29.91999245, 0.6196753383)
		pt3dadd(162.9137268, 157.3990784, 29.91999245, 0.6196753383)
		pt3dadd(163.2158051, 158.0799255, 29.47999191, 0.6196753383)
		pt3dadd(163.4544067, 158.9150238, 29.47999191, 0.6196753383)
		pt3dadd(163.4695892, 159.0023041, 28.59999275, 0.6196753383)
		pt3dadd(163.5214386, 159.7540588, 28.59999275, 0.6196753383)
		pt3dadd(163.7720184, 160.6613617, 28.59998894, 0.6196753383)
		pt3dadd(164.0744476, 161.3612671, 28.59999657, 0.6196753383)
		pt3dadd(164.203125, 161.7790375, 27.71999168, 0.6196753383)
		pt3dadd(164.203125, 162.4973907, 27.71999168, 0.6196753383)
		pt3dadd(164.5684357, 163.4286804, 27.27999306, 0.6196753383)
		pt3dadd(165.0006714, 163.9631805, 26.83999252, 0.6196753383)
		pt3dadd(165.1703491, 164.6648254, 26.39999199, 0.6196753383)
		pt3dadd(165.4500427, 165.2128448, 25.95999146, 0.6196753383)
		pt3dadd(165.4704895, 165.7670898, 25.51999283, 0.6196753383)
		pt3dadd(165.6459656, 166.3822632, 25.07999229, 0.6196753383)
		pt3dadd(166.6034698, 167.2850494, 25.07999229, 0.6196753383)
		pt3dadd(165.6003571, 167.0753174, 25.07999229, 0.6196753383)
		pt3dadd(166.3390198, 167.5494995, 25.07999229, 0.6196753383)
		pt3dadd(166.8132019, 168.0784149, 25.07999229, 0.6196753383)
		pt3dadd(166.9983673, 168.8126068, 24.63999176, 0.6196753383)
		pt3dadd(167.4627075, 169.2409363, 24.19999313, 0.6196753383)
		pt3dadd(167.9233704, 169.6734467, 23.7599926, 0.6196753383)
		pt3dadd(168.3427582, 170.1101379, 23.31999207, 0.6196753383)
		pt3dadd(169.0307312, 170.6546173, 22.87999153, 0.6196753383)
		pt3dadd(169.5769806, 171.2008667, 22.87999153, 0.6196753383)
		pt3dadd(170.1797333, 171.6340942, 22.87999153, 0.6196753383)
		pt3dadd(170.779007, 172.0860291, 22.4399929, 0.6196753383)
		pt3dadd(171.547348, 172.5421448, 21.99999237, 0.6196753383)
		pt3dadd(172.0559235, 172.94487, 21.55999184, 0.6196753383)
		pt3dadd(173.0626526, 173.2931213, 21.1199913, 0.5121283531)
		pt3dadd(173.7507019, 173.7607117, 20.67999268, 0.5121283531)
		pt3dadd(174.2349854, 174.3051758, 19.79999161, 0.5121283531)
		pt3dadd(174.8810577, 174.6641235, 19.35999298, 0.5121283531)
		pt3dadd(175.6826477, 174.8323517, 19.35999298, 0.5121283531)
		pt3dadd(176.5931091, 175.059967, 19.35999298, 0.5121283531)
		pt3dadd(177.087204, 175.3145447, 18.91999245, 0.5121283531)
		pt3dadd(177.5862122, 175.620636, 18.47999191, 0.5121283531)
		pt3dadd(178.2340393, 175.8942871, 17.59999275, 0.5121283531)
		pt3dadd(178.8313446, 176.1679688, 16.71999168, 0.5121283531)
		pt3dadd(179.3501892, 176.3047943, 16.27999306, 0.5121283531)
		pt3dadd(179.8495789, 176.5784607, 15.39999294, 0.5121283531)
		pt3dadd(180.0498352, 176.8521271, 14.51999283, 0.5121283531)
		pt3dadd(180.5851135, 176.9889526, 14.07999325, 0.5121283531)
		pt3dadd(181.0371399, 177.2626343, 13.19999218, 0.5121283531)
		pt3dadd(182.2177887, 177.2626343, 13.19999218, 0.5121283531)
		pt3dadd(182.7600403, 177.3994598, 12.7599926, 0.5121283531)
		pt3dadd(183.4507904, 177.7124481, 12.7599926, 0.5121283531)
		pt3dadd(184.1415253, 177.8419647, 12.7599926, 0.5121283531)
		pt3dadd(184.8915558, 177.9812622, 12.31999207, 0.5121283531)
		pt3dadd(185.6485291, 178.1860199, 11.87999249, 0.5121283531)
		pt3dadd(186.1600647, 178.4463501, 11.43999195, 0.5121283531)
		pt3dadd(186.9829865, 178.8303833, 11.43999195, 0.5121283531)
		pt3dadd(186.1572876, 178.5314941, 10.99999237, 0.5121283531)
		pt3dadd(187.8893127, 179.2926941, 10.99999237, 0.5121283531)
		pt3dadd(188.5843353, 179.6126251, 10.99999237, 0.5121283531)
		pt3dadd(189.2476807, 179.8250427, 10.55999184, 0.5121283531)
		pt3dadd(190.1062317, 180.0381775, 10.11999226, 0.5121283531)
		pt3dadd(190.7418671, 180.4284821, 10.11999226, 0.5121283531)
		pt3dadd(192.0038757, 181.2161865, 9.679992676, 0.5121283531)
		pt3dadd(192.9119873, 181.8103943, 9.679992676, 0.5121283531)
		pt3dadd(193.4949799, 182.3261261, 9.679992676, 0.5121283531)
		pt3dadd(194.1230469, 182.946228, 9.239992142, 0.5121283531)
		pt3dadd(194.6200409, 183.5599213, 8.799992561, 0.5121283531)
		pt3dadd(194.9154663, 184.4517517, 8.359992027, 0.5121283531)
		pt3dadd(195.2923737, 185.2138519, 7.919992924, 0.5121283531)
		pt3dadd(195.6360931, 185.5533905, 7.039992809, 0.5121283531)
		pt3dadd(196.005661, 186.2581329, 6.599992752, 0.5121283531)
		pt3dadd(196.3514252, 186.6031799, 5.719992638, 0.5121283531)
	}

	dend[6] {
		pt3dadd(146.5694885, 139.9519806, 44.87999344, 1.097792745)
		pt3dadd(146.6946564, 140.4342804, 43.99999237, 0.907266736)
		pt3dadd(146.6946564, 141.1342163, 43.99999237, 0.907266736)
		pt3dadd(146.7863159, 141.8174744, 43.99999237, 0.907266736)
		pt3dadd(147.1199493, 142.2372131, 43.55999374, 0.907266736)
		pt3dadd(147.5441895, 142.7802277, 43.55999374, 0.8247879148)
		pt3dadd(147.8920593, 143.3783875, 43.55999374, 0.8247879148)
		pt3dadd(147.9208374, 143.3773193, 43.55999374, 0.8247879148)
		pt3dadd(148.1663971, 144.1147614, 43.55999374, 0.8247879148)
		pt3dadd(148.6050873, 144.9003601, 43.55999374, 0.8247879148)
		pt3dadd(148.5777588, 145.6188354, 43.55999374, 0.749807179)
		pt3dadd(148.7048645, 145.9756622, 42.67999268, 0.749807179)
		pt3dadd(148.8631439, 146.6497955, 42.67999268, 0.749807179)
		pt3dadd(149.3865204, 147.299057, 42.67999268, 0.749807179)
		pt3dadd(150.1109009, 148.0391541, 42.67999268, 0.749807179)
		pt3dadd(150.2796783, 149.0467224, 42.67999268, 0.749807179)
		pt3dadd(150.5989685, 149.8772583, 42.67999268, 0.749807179)
		pt3dadd(150.8431702, 150.4610901, 42.23999023, 0.749807179)
		pt3dadd(150.7775269, 149.9813232, 41.35999298, 0.749807179)
		pt3dadd(151.0024109, 150.6411743, 40.91999054, 0.749807179)
		pt3dadd(151.1711578, 150.6863556, 40.03999329, 0.749807179)
		pt3dadd(151.9248047, 151.7618256, 39.59999084, 0.749807179)
		pt3dadd(152.1246338, 152.5607452, 39.59999084, 0.749807179)
		pt3dadd(152.2479858, 153.3628387, 39.59999084, 0.749807179)
		pt3dadd(152.6844177, 153.8680573, 39.15999222, 0.749807179)
		pt3dadd(152.8191376, 154.4333954, 38.71999359, 0.749807179)
		pt3dadd(153.3471832, 155.1897888, 38.71999359, 0.749807179)
		pt3dadd(153.8918762, 155.8113708, 38.71999359, 0.749807179)
		pt3dadd(153.9737244, 155.8082581, 37.83999252, 0.749807179)
		pt3dadd(154.1380157, 156.6994171, 37.83999252, 0.749807179)
		pt3dadd(154.7575684, 157.3374176, 37.83999252, 0.749807179)
		pt3dadd(154.8482971, 159.366272, 37.83999252, 0.749807179)
		pt3dadd(154.9464722, 159.899353, 37.3999939, 0.749807179)
		pt3dadd(155.0394592, 160.5840302, 37.3999939, 0.749807179)
		pt3dadd(155.146698, 161.3377838, 37.3999939, 0.6196753383)
		pt3dadd(155.2671204, 162.2301025, 37.3999939, 0.6196753383)
		pt3dadd(155.4268494, 162.9378967, 36.95999146, 0.6196753383)
		pt3dadd(155.5371857, 163.7356873, 36.95999146, 0.6196753383)
		pt3dadd(155.6844482, 164.5522461, 36.95999146, 0.6196753383)
		pt3dadd(155.7912445, 165.3260956, 36.95999146, 0.6196753383)
		pt3dadd(155.9487, 166.1860046, 36.95999146, 0.6196753383)
		pt3dadd(156.0785522, 167.1725922, 36.95999146, 0.6196753383)
		pt3dadd(156.1798401, 167.9121094, 36.95999146, 0.6196753383)
		pt3dadd(156.4232178, 168.7177277, 36.51999283, 0.6196753383)
		pt3dadd(156.6722107, 169.2915955, 36.07999039, 0.6196753383)
		pt3dadd(157.0463715, 169.7814941, 35.63999176, 0.6196753383)
		pt3dadd(157.2465515, 170.5183258, 35.63999176, 0.6196753383)
		pt3dadd(157.6076508, 171.1545715, 35.63999176, 0.6196753383)
		pt3dadd(157.5570526, 171.1425476, 34.75999069, 0.6196753383)
		pt3dadd(157.8069916, 171.7250824, 34.31999207, 0.6196753383)
		pt3dadd(158.0876923, 172.0625916, 34.75999069, 0.6196753383)
		pt3dadd(158.2961426, 172.9796143, 34.75999069, 0.6196753383)
		pt3dadd(158.6162567, 173.4929199, 34.31999207, 0.6196753383)
		pt3dadd(158.8574219, 174.1365051, 33.87999344, 0.6196753383)
		pt3dadd(159.0544891, 174.8464813, 33.87999344, 0.6196753383)
		pt3dadd(159.3191528, 175.533905, 33.87999344, 0.4655712247)
		pt3dadd(159.460144, 176.2260437, 33.439991, 0.4655712247)
		pt3dadd(159.6157684, 177.0905304, 33.439991, 0.4655712247)
		pt3dadd(159.740921, 177.6466217, 32.99999237, 0.4655712247)
		pt3dadd(159.8649292, 178.5350647, 32.99999237, 0.4655712247)
		pt3dadd(159.6943054, 179.2815857, 32.99999237, 0.4655712247)
		pt3dadd(159.8629761, 180.0010529, 32.99999237, 0.4232465625)
		pt3dadd(159.9811096, 180.7510529, 32.55999374, 0.4232465625)
		pt3dadd(159.7136841, 181.4550781, 32.55999374, 0.68164289)
		pt3dadd(159.736496, 181.7772522, 31.67999268, 0.68164289)
		pt3dadd(160.0311279, 182.818222, 31.67999268, 0.68164289)
		pt3dadd(159.4759064, 183.416687, 31.67999268, 0.5121283531)
		pt3dadd(159.2863312, 183.5415192, 30.79999161, 0.5121283531)
		pt3dadd(158.9294128, 184.1456146, 30.79999161, 0.5121283531)
		pt3dadd(158.6970062, 184.2919006, 29.91999245, 0.8247879148)
		pt3dadd(158.7063904, 185.0364532, 29.91999245, 0.8247879148)
		pt3dadd(158.3851624, 185.6194763, 29.47999191, 0.8247879148)
		pt3dadd(158.1104889, 186.1304016, 29.03999138, 0.8247879148)
		pt3dadd(157.9517365, 186.6992188, 28.59999275, 0.8247879148)
		pt3dadd(157.6685028, 187.1883698, 28.15999222, 0.8247879148)
		pt3dadd(157.7385712, 187.2727509, 28.15999222, 0.8247879148)
		pt3dadd(157.6257477, 188.0053864, 28.15999222, 1.097792745)
		pt3dadd(157.2023621, 188.624649, 28.15999222, 0.8247878551)
		pt3dadd(157.2779846, 189.4957581, 28.15999222, 0.8247878551)
		pt3dadd(157.0297394, 190.0706482, 27.71999168, 0.8247878551)
		pt3dadd(157.1863251, 191.4308624, 27.71999168, 0.99799335)
		pt3dadd(157.2495117, 192.1188202, 27.71999168, 0.8247878551)
		pt3dadd(157.3139801, 192.0350952, 26.83999252, 0.8247878551)
		pt3dadd(157.5286713, 192.9182739, 26.83999252, 0.7498071194)
		pt3dadd(157.2775421, 193.824646, 26.83999252, 0.7498071194)
		pt3dadd(157.3443909, 194.557785, 26.83999252, 0.7498071194)
		pt3dadd(157.426712, 195.3804626, 26.83999252, 0.7498071194)
		pt3dadd(157.5995483, 195.1034851, 25.95999146, 0.7498071194)
		pt3dadd(157.6744995, 195.9297028, 25.95999146, 0.7498071194)
		pt3dadd(157.7895508, 196.0357361, 25.07999229, 0.7498071194)
		pt3dadd(157.9242401, 196.7520447, 24.63999176, 0.7498071194)
		pt3dadd(158.1165161, 197.3548584, 24.19999313, 0.7498071194)
		pt3dadd(158.39534, 197.8147888, 23.7599926, 0.7498071194)
		pt3dadd(158.5426331, 198.6776886, 23.31999207, 0.7498071194)
		pt3dadd(158.4515991, 199.5084381, 23.31999207, 0.7498071194)
		pt3dadd(158.4829712, 200.2443237, 23.31999207, 0.5121282935)
		pt3dadd(158.4020996, 200.7973328, 22.87999153, 0.5121282935)
		pt3dadd(158.5138702, 200.911499, 21.99999237, 0.5121282935)
		pt3dadd(158.6095581, 201.5877533, 21.55999184, 0.5121282935)
		pt3dadd(158.2460175, 202.4055481, 21.55999184, 0.99799335)
		pt3dadd(158.4729919, 202.4016418, 20.67999268, 0.99799335)
		pt3dadd(158.5489197, 203.1920471, 20.67999268, 0.8247878551)
		pt3dadd(158.7293243, 203.7025757, 20.23999214, 0.8247878551)
		pt3dadd(158.8648529, 204.4209137, 19.79999161, 0.8247878551)
		pt3dadd(158.9914093, 205.0474396, 19.35999298, 0.8247878551)
		pt3dadd(158.9611511, 205.0796661, 19.35999298, 0.8247878551)
		pt3dadd(159.1070251, 205.8141022, 19.35999298, 0.8247878551)
		pt3dadd(159.5446625, 206.3282166, 18.91999245, 0.8247878551)
		pt3dadd(159.9460144, 207.0524597, 18.91999245, 0.8247878551)
		pt3dadd(160.2369232, 207.7197723, 18.91999245, 0.8247878551)
		pt3dadd(160.3046112, 208.7602386, 18.91999245, 0.8247878551)
		pt3dadd(160.09375, 209.2689819, 18.47999191, 0.8247878551)
		pt3dadd(160.1005249, 209.9680023, 18.47999191, 0.8247878551)
		pt3dadd(160.1133881, 210.6895447, 18.47999191, 0.8247878551)
		pt3dadd(160.1730957, 211.4571381, 18.47999191, 0.8247878551)
		pt3dadd(160.1515656, 212.2637787, 18.47999191, 0.9072666764)
		pt3dadd(160.1921539, 213.076889, 18.03999138, 0.9072666764)
		pt3dadd(160.2392883, 213.9065857, 18.03999138, 0.9072666764)
		pt3dadd(160.2059631, 214.6417694, 18.03999138, 0.6816428304)
		pt3dadd(159.728714, 215.5359039, 18.03999138, 0.5633411407)
		pt3dadd(159.7301941, 216.359375, 18.03999138, 0.5633411407)
		pt3dadd(159.8708496, 216.9186096, 17.59999275, 0.5633411407)
		pt3dadd(160.0643768, 217.9155884, 17.59999275, 0.5633411407)
		pt3dadd(159.9971924, 218.6799774, 17.59999275, 0.5633411407)
	}

	dend[7] {
		pt3dadd(143.0802307, 136.985321, 47.07999802, 0.9376455545)
		pt3dadd(143.0984039, 136.9574738, 47.07999039, 0.9376455545)
		pt3dadd(143.7600555, 137.2002716, 47.07999039, 0.9376455545)
		pt3dadd(144.4581299, 137.2002716, 47.07999039, 0.9376455545)
		pt3dadd(145.162262, 137.2002716, 47.07999039, 0.9376455545)
		pt3dadd(145.854248, 137.0970764, 47.07999039, 1.134551167)
		pt3dadd(146.5583954, 137.1274261, 47.07999039, 1.134551167)
		pt3dadd(147.1168365, 137.5523376, 47.07999039, 1.134551167)
		pt3dadd(147.5706635, 137.8744659, 46.63999176, 1.134551167)
		pt3dadd(148.2449951, 138.089035, 46.63999176, 1.031410098)
		pt3dadd(148.7722015, 138.5426788, 46.63999176, 1.031410098)
		pt3dadd(149.4403992, 138.720459, 46.63999176, 1.031410098)
		pt3dadd(149.9369659, 139.2170105, 46.63999176, 1.031410098)
		pt3dadd(150.5745087, 139.5725708, 46.63999176, 0.9376454949)
		pt3dadd(150.7841187, 140.0613251, 46.19999313, 0.9376454949)
		pt3dadd(151.353653, 140.4513245, 46.19999313, 0.852404952)
		pt3dadd(152.0655518, 140.5937042, 46.19999313, 0.852404952)
		pt3dadd(152.7774658, 140.7051392, 46.19999313, 0.852404952)
		pt3dadd(153.4212646, 140.9898987, 46.19999313, 1.031410098)
		pt3dadd(153.8370667, 141.3542633, 45.75999069, 1.031410098)
		pt3dadd(154.5246277, 141.4980316, 45.75999069, 1.031410098)
		pt3dadd(155.0695343, 141.618927, 45.31999207, 0.9376454949)
		pt3dadd(155.5744019, 142.0922394, 45.31999207, 0.9376454949)
		pt3dadd(156.3064575, 142.2689514, 45.31999207, 0.852404952)
		pt3dadd(156.7277069, 142.6217957, 44.87999344, 0.852404952)
		pt3dadd(157.3138428, 142.9913177, 44.87999344, 0.9376454949)
		pt3dadd(157.7916565, 143.5009918, 44.87999344, 0.9376454949)
		pt3dadd(158.3777924, 143.9087372, 44.87999344, 0.9376454949)
		pt3dadd(159.078598, 143.9087372, 44.87999344, 0.9376454949)
		pt3dadd(159.7029572, 144.240036, 44.87999344, 0.852404952)
		pt3dadd(160.2313538, 144.3836212, 44.439991, 0.852404952)
		pt3dadd(160.9387817, 144.3836212, 44.439991, 0.852404952)
		pt3dadd(161.483429, 144.3870544, 43.99999237, 0.7749135494)
		pt3dadd(162.197464, 144.4259949, 43.99999237, 0.852404952)
		pt3dadd(162.8271332, 144.7245941, 43.99999237, 0.852404952)
		pt3dadd(163.3610992, 144.8883972, 43.55999374, 0.852404952)
		pt3dadd(164.0164795, 144.8963928, 43.1199913, 0.7749135494)
		pt3dadd(164.7041016, 144.9691315, 43.1199913, 0.7749135494)
		pt3dadd(165.3123779, 145.345993, 43.1199913, 0.7749135494)
		pt3dadd(165.8371735, 145.5182037, 42.67999268, 0.9376453161)
		pt3dadd(166.5310516, 145.5182037, 42.67999268, 0.9376453161)
		pt3dadd(167.1448517, 145.1712799, 42.67998886, 0.9376453161)
		pt3dadd(167.8320618, 145.3580933, 42.67998886, 0.9376453161)
		pt3dadd(168.4859009, 145.5915985, 42.67998886, 0.9376453161)
		pt3dadd(169.1236725, 145.8414154, 42.23998642, 0.9376453161)
		pt3dadd(169.7093658, 146.2251434, 42.23998642, 0.9376453161)
		pt3dadd(170.4027557, 146.3059387, 42.23998642, 0.9376453161)
		pt3dadd(170.8268738, 146.8512268, 42.23998642, 0.8524047732)
		pt3dadd(171.3721771, 147.3090057, 42.23998642, 0.7749134302)
		pt3dadd(171.802063, 147.6508636, 41.79998779, 0.7749134302)
		pt3dadd(172.5084534, 147.7731323, 41.79998779, 0.7749134302)
		pt3dadd(173.0586243, 148.2010345, 41.79998779, 0.7749134302)
		pt3dadd(173.1333466, 148.1263275, 41.79998779, 0.7749134302)
		pt3dadd(173.289566, 148.8259125, 41.79998779, 0.7749134302)
		pt3dadd(173.914444, 149.1791077, 41.79998779, 0.7749134302)
		pt3dadd(174.6426849, 149.4235535, 41.35998917, 0.7749134302)
		pt3dadd(175.314209, 149.6154327, 41.35998917, 0.7749134302)
		pt3dadd(176.0587006, 149.8304901, 40.91998672, 0.7749134302)
		pt3dadd(176.4230499, 150.522583, 40.4799881, 0.7749134302)
		pt3dadd(176.5764618, 151.2059021, 40.4799881, 0.7749134302)
		pt3dadd(177.1004791, 151.7110138, 40.03998947, 0.7749134302)
		pt3dadd(177.7123413, 152.0767212, 40.03998947, 0.7749134302)
		pt3dadd(178.2052917, 152.3088226, 39.59998703, 0.7749134302)
		pt3dadd(178.7798309, 152.7202148, 39.59998703, 0.7749134302)
		pt3dadd(179.2402649, 153.037262, 39.1599884, 0.7044667006)
		pt3dadd(179.9147186, 153.2429657, 38.71998978, 0.8524047136)
		pt3dadd(180.4124451, 153.73349, 38.71998978, 0.8524047136)
		pt3dadd(181.1198425, 154.0275879, 37.83998871, 0.7749133706)
		pt3dadd(181.7935944, 154.191864, 36.95998764, 0.7749133706)
		pt3dadd(182.1509094, 154.4026947, 36.51998901, 0.749807179)
		pt3dadd(183.263504, 155.1150208, 36.51998901, 0.749807179)
		pt3dadd(184.0732269, 155.5149384, 36.07998657, 0.749807179)
		pt3dadd(184.8335724, 155.8848419, 36.07998657, 0.749807179)
		pt3dadd(185.9432678, 156.4876404, 36.07998657, 0.749807179)
		pt3dadd(186.9981689, 157.1452332, 36.07998657, 0.749807179)
		pt3dadd(187.6831512, 157.6110229, 36.07998657, 0.749807179)
		pt3dadd(188.3681488, 158.0083313, 36.07998657, 0.749807179)
		pt3dadd(189.155899, 158.2549286, 36.07998657, 0.749807179)
		pt3dadd(189.9162445, 158.6522217, 36.07998657, 0.749807179)
		pt3dadd(190.9574432, 158.8029175, 36.07998657, 0.749807179)
		pt3dadd(191.7931366, 159.1591187, 36.07998657, 0.749807179)
		pt3dadd(192.3685303, 159.6249237, 36.07998657, 0.749807179)
		pt3dadd(192.9781799, 159.9537201, 36.07998657, 0.749807179)
		pt3dadd(193.6631775, 160.1729126, 36.07998657, 0.6196753383)
		pt3dadd(194.0604706, 160.8168182, 36.07998657, 0.6196753383)
		pt3dadd(194.4509125, 161.5771637, 36.07998657, 0.6196753383)
		pt3dadd(195.0940857, 161.6161652, 35.63998795, 0.5633412004)
		pt3dadd(195.4139709, 162.1243896, 35.19998932, 0.5633412004)
		pt3dadd(195.6293182, 162.2184753, 34.31998825, 0.5633412004)
		pt3dadd(196.2201691, 162.8276672, 33.87998962, 0.5633412004)
		pt3dadd(196.6401672, 163.1877441, 33.43998718, 0.5633412004)
		pt3dadd(197.0671387, 163.8984222, 32.99998856, 0.5633412004)
		pt3dadd(197.3010712, 164.7464752, 32.99998856, 0.5633412004)
		pt3dadd(198.0248413, 165.0827637, 32.99998856, 0.5633412004)
		pt3dadd(198.8363495, 165.5872192, 32.99998856, 0.5633412004)
		pt3dadd(199.4504547, 166.0916595, 32.99998856, 0.5633412004)
		pt3dadd(200.2525635, 166.7172241, 32.55998993, 0.5121283531)
		pt3dadd(200.9459686, 167.263092, 32.55998993, 0.5121283531)
		pt3dadd(201.6836395, 167.7646942, 32.55998993, 0.5121283531)
		pt3dadd(202.7126312, 168.5297546, 32.11998749, 0.5121283531)
		pt3dadd(203.3005829, 168.9986267, 32.11998749, 0.5121283531)
		pt3dadd(204.0448303, 169.5419312, 32.11998749, 0.5121283531)
		pt3dadd(204.9081573, 170.0554504, 32.11998749, 0.5121283531)
		pt3dadd(205.7268372, 170.368042, 32.11998749, 0.5121283531)
		pt3dadd(206.4012756, 170.4116821, 31.67999077, 0.5121283531)
		pt3dadd(207.1520996, 170.6444397, 31.67999077, 0.5121283531)
		pt3dadd(207.7216949, 171.129425, 31.23999023, 0.5121283531)
		pt3dadd(208.1517181, 171.5212708, 30.35999107, 0.5121283531)
		pt3dadd(208.1517181, 172.3689117, 30.35999107, 0.5121283531)
		pt3dadd(208.1517181, 173.1857147, 30.35999107, 0.5121283531)
		pt3dadd(208.1902466, 173.9871216, 30.35999107, 0.5121283531)
		pt3dadd(208.5281219, 174.5109558, 29.91999054, 0.5121283531)
		pt3dadd(208.5872803, 175.1678162, 29.47999001, 0.5121283531)
		pt3dadd(208.6264648, 175.8731842, 29.47999001, 0.5121283531)
		pt3dadd(208.7910461, 176.5707245, 29.47999001, 0.5121283531)
		pt3dadd(209.2456207, 177.3544769, 29.47999001, 0.5121283531)
		pt3dadd(209.8647766, 178.0206604, 29.47999001, 0.5121283531)
		pt3dadd(210.1939545, 178.7103577, 29.47999001, 0.5121283531)
		pt3dadd(210.7157745, 179.1538086, 29.03998947, 0.5121283531)
		pt3dadd(211.2611084, 179.7386627, 29.03998947, 0.5121283531)
		pt3dadd(211.8380432, 180.2839813, 29.03998947, 0.5121283531)
		pt3dadd(212.6757965, 181.1138306, 29.03998947, 0.5121283531)
		pt3dadd(213.2922516, 181.7381897, 29.03998947, 0.5121283531)
		pt3dadd(214.1774139, 182.4415894, 29.03998947, 0.5121283531)
		pt3dadd(215.1258087, 182.5680389, 29.03998947, 0.5121283531)
		pt3dadd(215.963562, 182.5680389, 29.03998947, 0.5121283531)
		pt3dadd(216.3980865, 182.8535004, 28.15999031, 0.5121283531)
		pt3dadd(216.9358215, 182.9962158, 27.71998978, 0.5121283531)
		pt3dadd(216.9655762, 182.6833496, 27.71998978, 0.5121283531)
		pt3dadd(217.6460419, 182.1730042, 27.71998978, 0.5121283531)
		pt3dadd(218.3751221, 182.1730042, 27.71998978, 0.5121283531)
		pt3dadd(219.225708, 182.3026123, 27.71998978, 0.5121283531)
		pt3dadd(219.7429657, 182.4760132, 27.27999115, 0.5121283531)
		pt3dadd(220.6086273, 182.5740204, 27.27999115, 0.5121283531)
		pt3dadd(221.0094452, 182.9319611, 26.83999062, 0.5121283531)
	}
	topol3()
}

proc topol3() {
	dend[8] {
		pt3dadd(96.3447113, 99.10562134, 73.47999573, 1.940326452)
		pt3dadd(96.89890289, 99.49156189, 73.03999329, 1.940326452)
		pt3dadd(97.23534393, 100.1222763, 73.03999329, 1.940326452)
		pt3dadd(97.42059326, 100.6519852, 72.59999084, 1.763933063)
		pt3dadd(97.82312012, 101.0624237, 72.1599884, 1.763933063)
		pt3dadd(98.10325623, 101.5228729, 71.71999359, 1.603575468)
		pt3dadd(98.31874847, 102.2123718, 71.71999359, 1.603575468)
		pt3dadd(98.64889526, 102.6425476, 71.27999115, 1.603575468)
		pt3dadd(98.89702606, 103.1234894, 70.83998871, 1.763933063)
		pt3dadd(99.50999451, 103.6050568, 70.83998871, 1.763933063)
		pt3dadd(99.98775482, 103.9650497, 70.3999939, 1.763933063)
		pt3dadd(100.2966995, 104.5828094, 70.3999939, 1.763933063)
		pt3dadd(100.295311, 105.131012, 69.95999146, 1.763933063)
		pt3dadd(100.4283829, 105.7324066, 69.51998901, 1.603575468)
		pt3dadd(100.6076508, 106.4047394, 69.51998901, 1.603575468)
		pt3dadd(100.7869873, 107.0770721, 69.51998901, 1.603575468)
		pt3dadd(101.0603943, 107.5623016, 69.0799942, 1.603575468)
		pt3dadd(101.1559219, 108.1910553, 68.63999176, 1.603575468)
		pt3dadd(101.1641617, 108.1894531, 68.63999176, 1.603575468)
		pt3dadd(101.5603409, 108.7642975, 68.63999176, 1.603575468)
		pt3dadd(101.4540329, 109.2893372, 68.19998932, 1.457795858)
		pt3dadd(101.7119675, 109.7891846, 67.75999451, 1.603575468)
		pt3dadd(102.1870499, 110.3012238, 67.75999451, 1.603575468)
		pt3dadd(102.3471451, 110.8196259, 67.31999207, 1.457795858)
		pt3dadd(102.8482437, 111.0156479, 66.87998962, 1.457795858)
		pt3dadd(103.3699799, 111.499733, 66.87998962, 1.457795858)
		pt3dadd(103.5477371, 112.0010147, 66.43999481, 1.457795858)
		pt3dadd(103.8426666, 112.4770355, 65.99999237, 1.325268865)
		pt3dadd(104.1111221, 113.1207809, 65.99999237, 1.325268865)
		pt3dadd(104.3766861, 113.6123734, 65.55998993, 1.603575349)
		pt3dadd(104.8742676, 114.1127167, 65.55998993, 1.603575349)
		pt3dadd(104.9608612, 114.6547928, 65.11999512, 1.763932943)
		pt3dadd(105.3204269, 115.0552368, 64.67999268, 1.763932943)
		pt3dadd(105.5934219, 115.7166061, 64.67999268, 1.763932943)
		pt3dadd(105.5711823, 116.3662415, 64.23999023, 1.763932943)
		pt3dadd(105.9261017, 116.9568176, 64.23999023, 1.763932943)
		pt3dadd(106.0027618, 117.6666489, 64.23999023, 1.763932943)
		pt3dadd(106.182663, 118.1791229, 63.79999161, 1.763932943)
		pt3dadd(106.6065216, 118.5387955, 63.35999298, 1.763932943)
		pt3dadd(106.8405151, 119.0270691, 62.91999054, 1.457795739)
		pt3dadd(107.0735245, 119.5236435, 62.47999191, 1.457795739)
		pt3dadd(107.4820862, 120.0938644, 62.47999191, 1.763932943)
		pt3dadd(107.4802933, 120.6450806, 62.03999329, 1.763932943)
		pt3dadd(107.8508301, 121.2616577, 62.03999329, 1.763932943)
		pt3dadd(108.3013992, 121.7952271, 62.03999329, 1.204789877)
		pt3dadd(108.432785, 122.3262787, 61.59999084, 1.204789877)
		pt3dadd(108.8453064, 122.9062042, 61.59999084, 1.095263481)
		pt3dadd(109.1487274, 123.3660507, 61.15999222, 1.204789877)
		pt3dadd(109.33004, 123.9149094, 60.71999359, 1.763932943)
		pt3dadd(109.6864014, 124.557869, 60.27999115, 1.763932943)
		pt3dadd(110.1355133, 124.8676147, 59.83999252, 1.457795739)
		pt3dadd(110.2434845, 125.3963928, 59.3999939, 1.204789877)
		pt3dadd(110.4583664, 126.0877609, 59.3999939, 1.204789877)
		pt3dadd(110.7199631, 126.7324066, 59.3999939, 1.204789877)
		pt3dadd(111.0943604, 127.3705444, 58.95999146, 1.095263481)
		pt3dadd(111.2154846, 127.9291382, 58.51999283, 0.9956940413)
		pt3dadd(111.3452148, 128.6284332, 58.51999283, 1.325268865)
		pt3dadd(111.6002274, 129.1109009, 58.07999039, 1.325268865)
		pt3dadd(111.9542313, 129.7296143, 58.07999039, 1.325268865)
		pt3dadd(112.30616, 130.1749573, 57.63999176, 0.9956940413)
		pt3dadd(112.4854889, 130.6743927, 57.19999313, 0.9956940413)
		pt3dadd(112.9324951, 131.215332, 57.19999313, 1.204789877)
		pt3dadd(113.7440262, 132.7676544, 56.75999832, 0.8149036169)
	}
	
	dend[9] {
		pt3dadd(113.7440262, 132.7676544, 56.75999832, 0.8149036169)
		pt3dadd(113.9314651, 133.1425476, 56.75999832, 0.7823553681)
		pt3dadd(114.1189194, 133.5174561, 56.64999771, 0.749807179)
		pt3dadd(114.2126541, 133.8923645, 56.43000031, 0.749807179)
		pt3dadd(114.3063812, 134.2672577, 56.43000031, 0.749807179)
		pt3dadd(114.4938278, 134.6421661, 56.54000092, 0.749807179)
		pt3dadd(114.681282, 135.0170746, 56.31999969, 0.749807179)
		pt3dadd(114.8687363, 135.3919678, 55.88000107, 0.749807179)
		pt3dadd(115.0561905, 135.7668762, 55.54999924, 0.749807179)
		pt3dadd(115.3373642, 136.1417847, 55.43999863, 0.749807179)
		pt3dadd(115.712265, 136.5166779, 55.32999802, 0.749807179)
		pt3dadd(116.0871735, 136.8915863, 55, 0.749807179)
		pt3dadd(116.4620743, 137.2664948, 54.67000198, 0.749807179)
		pt3dadd(116.8369751, 137.6414032, 54.56000137, 0.749807179)
		pt3dadd(117.1181564, 138.0162964, 54.56000137, 0.749807179)
		pt3dadd(117.2118835, 138.3912048, 54.45000076, 0.749807179)
		pt3dadd(117.305603, 138.6723938, 54.22999954, 0.7823553681)
		pt3dadd(117.5867844, 138.8598328, 54.11999893, 0.8149036169)
		pt3dadd(117.9616928, 139.1410065, 54.00999832, 0.7823553681)
		pt3dadd(118.2428665, 139.5159149, 53.90000153, 0.749807179)
		pt3dadd(118.4303207, 139.8908234, 53.90000153, 0.749807179)
		pt3dadd(118.617775, 140.2657166, 53.68000031, 0.749807179)
		pt3dadd(118.7114944, 140.640625, 53.23999786, 0.749807179)
		pt3dadd(118.8052139, 141.0155334, 52.90999985, 0.749807179)
		pt3dadd(119.0864029, 141.2967072, 52.79999924, 0.749807179)
		pt3dadd(119.4613037, 141.4841614, 52.79999924, 0.749807179)
		pt3dadd(119.6487503, 141.7653351, 52.79999924, 0.749807179)
		pt3dadd(119.6487579, 142.1402435, 52.79999924, 0.749807179)
		pt3dadd(119.8362045, 142.5151367, 52.68999863, 0.749807179)
		pt3dadd(120.1173859, 142.8900452, 52.36000061, 0.749807179)
		pt3dadd(120.3048401, 143.2649536, 52.02999878, 0.749807179)
		pt3dadd(120.5860214, 143.6398468, 51.91999817, 0.749807179)
		pt3dadd(120.9609146, 144.0147552, 51.91999817, 0.749807179)
		pt3dadd(121.3358231, 144.3896637, 51.91999817, 0.749807179)
		pt3dadd(121.3358231, 144.7645569, 51.69999695, 0.749807179)
		pt3dadd(121.3358231, 145.1394653, 51.91999817, 0.749807179)
		pt3dadd(121.7107162, 145.2331848, 51.59000015, 0.749807179)
		pt3dadd(122.0856247, 145.5143738, 51.47999954, 0.749807179)
		pt3dadd(122.366806, 145.8892822, 51.36999893, 0.749807179)
		pt3dadd(122.5542603, 146.2641754, 51.26000214, 0.749807179)
		pt3dadd(122.835434, 146.6390839, 51.36999893, 0.749807179)
		pt3dadd(123.2103348, 147.0139923, 51.47999954, 0.749807179)
		pt3dadd(123.5852432, 147.3888855, 51.47999954, 0.749807179)
		pt3dadd(123.960144, 147.6700745, 51.36999893, 0.749807179)
		pt3dadd(124.3350525, 147.8575134, 51.26000214, 0.749807179)
		pt3dadd(124.7099533, 148.1387024, 51.26000214, 0.749807179)
		pt3dadd(125.0848541, 148.5135956, 51.15000153, 0.749807179)
		pt3dadd(125.4597549, 148.888504, 50.93000031, 0.749807179)
		pt3dadd(125.8346634, 149.2634125, 50.70999908, 0.749807179)
		pt3dadd(126.2095642, 149.6383057, 50.59999847, 0.749807179)
		pt3dadd(126.5844727, 150.0132141, 50.48999786, 0.749807179)
		pt3dadd(126.9593735, 150.3881226, 50.27000046, 0.749807179)
		pt3dadd(127.3342819, 150.7630157, 50.15999985, 0.749807179)
		pt3dadd(127.6154633, 151.1379242, 50.15999985, 0.749807179)
		pt3dadd(127.7091827, 151.5128326, 50.04999924, 0.749807179)
		pt3dadd(127.8029099, 151.8877258, 49.83000183, 0.8274522424)
		pt3dadd(128.0840759, 152.2626343, 49.72000122, 0.9050973654)
		pt3dadd(128.3652649, 152.6375427, 49.61000061, 0.8274522424)
		pt3dadd(128.5527039, 153.0124359, 49.38999939, 0.749807179)
		pt3dadd(128.7401733, 153.3873444, 49.27999878, 0.749807179)
		pt3dadd(128.730835, 153.3988495, 49.27999115, 0.749807179)
		pt3dadd(128.8891296, 154.0732422, 49.27999115, 0.749807179)
		pt3dadd(129.0157776, 154.431015, 49.27999115, 0.749807179)
		pt3dadd(129.4463806, 154.9756012, 49.27999115, 0.749807179)
		pt3dadd(129.7503357, 155.6025085, 49.27999115, 0.749807179)
		pt3dadd(129.8237305, 155.6639404, 49.71999359, 0.8247879148)
		pt3dadd(130.3598328, 156.1277771, 49.71999359, 0.8247879148)
		pt3dadd(130.7574158, 156.7783508, 49.71999359, 0.8247879148)
		pt3dadd(130.7084045, 157.5112915, 50.15999985, 0.749807179)
		pt3dadd(130.9895935, 157.8861847, 49.83000183, 0.749807179)
		pt3dadd(131.083313, 158.2610931, 49.83000183, 0.749807179)
		pt3dadd(131.177063, 158.6360016, 49.94000244, 0.749807179)
		pt3dadd(131.4582214, 159.0108948, 49.72000122, 0.749807179)
		pt3dadd(131.7394104, 159.3858032, 49.38999939, 0.749807179)
		pt3dadd(131.9268494, 159.7607117, 49.27999878, 0.749807179)
		pt3dadd(132.2080383, 160.1356049, 49.38999939, 0.749807179)
		pt3dadd(132.4891968, 160.5105133, 49.5, 0.749807179)
		pt3dadd(132.6766663, 160.8854218, 49.38999939, 0.749807179)
		pt3dadd(132.8641052, 161.2603149, 49.16999817, 0.749807179)
		pt3dadd(133.0515747, 161.6352234, 49.05999756, 0.749807179)
		pt3dadd(133.2390137, 162.0101318, 49.05999756, 0.749807179)
		pt3dadd(133.4264526, 162.3850403, 48.84000015, 0.749807179)
		pt3dadd(133.6139221, 162.7599335, 48.62000275, 0.749807179)
		pt3dadd(133.8013611, 163.1348419, 48.62000275, 0.8274522424)
		pt3dadd(133.9888306, 163.5097504, 48.51000214, 0.9050973654)
		pt3dadd(134.1762695, 163.8846436, 48.29000092, 0.8274522424)
		pt3dadd(134.363739, 164.259552, 48.06999969, 0.749807179)
		pt3dadd(134.4574585, 164.6344604, 47.95999908, 0.749807179)
		pt3dadd(134.4574585, 165.0093536, 48.06999969, 0.749807179)
		pt3dadd(134.4574585, 165.3842621, 48.40000153, 0.749807179)
	}

	dend[10] {
		pt3dadd(134.4574585, 165.3842621, 48.40000153, 0.749807179)
		pt3dadd(134.3664398, 165.3476257, 48.3999939, 0.8247879148)
		pt3dadd(133.9352417, 166.022049, 48.3999939, 0.8247879148)
		pt3dadd(133.9020844, 166.72966, 48.3999939, 0.68164289)
		pt3dadd(133.5040588, 167.4040833, 48.3999939, 0.68164289)
		pt3dadd(133.2608185, 168.0785217, 48.3999939, 0.6196753383)
		pt3dadd(133.1391907, 168.7861176, 48.3999939, 0.6196753383)
		pt3dadd(133.0063324, 169.3524933, 47.95999146, 0.6196753383)
		pt3dadd(132.8777466, 170.0569153, 47.95999146, 0.749807179)
		pt3dadd(132.7882996, 170.8060455, 47.95999146, 0.749807179)
		pt3dadd(132.7547455, 171.6446381, 47.95999146, 0.749807179)
		pt3dadd(132.7547455, 172.5726929, 47.95999146, 0.5633412004)
		pt3dadd(132.6652985, 173.4112854, 47.95999146, 0.5633412004)
		pt3dadd(132.6488647, 174.0016022, 47.51999283, 0.5633412004)
		pt3dadd(132.6245117, 174.0156403, 47.51999283, 0.5633412004)
		pt3dadd(132.4744415, 174.5534515, 47.07999039, 0.5633412004)
		pt3dadd(132.1735229, 175.0229645, 46.63999176, 0.5633412004)
		pt3dadd(132.1155548, 175.3607788, 47.07999039, 0.7498071194)
		pt3dadd(132.0183868, 176.0866699, 47.07999039, 0.7498071194)
		pt3dadd(131.7954865, 176.7553864, 47.07999039, 0.7498071194)
		pt3dadd(131.732605, 177.4526978, 47.07999039, 0.7498071194)
		pt3dadd(131.6068726, 178.2071533, 47.07999039, 0.7498071194)
		pt3dadd(131.4811249, 179.0644989, 47.07999039, 0.6196752787)
		pt3dadd(131.4811249, 179.761795, 47.07999039, 0.5633411407)
		pt3dadd(131.4811249, 180.5562592, 47.07999039, 0.5633411407)
		pt3dadd(131.6983185, 181.2821503, 47.07999039, 0.6196752787)
		pt3dadd(131.8583527, 182.0137482, 47.07999039, 0.5633411407)
		pt3dadd(131.9841003, 182.7453308, 47.07999039, 0.5633411407)
		pt3dadd(132.0183868, 183.4712219, 47.07999039, 0.6816428304)
		pt3dadd(132.0112305, 183.4717255, 47.07999039, 0.6816428304)
		pt3dadd(132.0197754, 183.7771301, 47.07999039, 0.6816428304)
		pt3dadd(131.7968597, 184.4744263, 47.07999039, 0.6816428304)
		pt3dadd(131.7054138, 185.1717224, 47.07999039, 0.6816428304)
		pt3dadd(131.419632, 185.8347321, 47.07999039, 0.6196752787)
		pt3dadd(131.1967163, 186.5320435, 47.07999039, 0.6196752787)
		pt3dadd(130.9109497, 187.3265076, 47.07999039, 0.6196752787)
		pt3dadd(130.4022522, 187.9952393, 47.07999039, 0.6196752787)
		pt3dadd(130.5884705, 188.566803, 46.63999176, 0.6196752787)
		pt3dadd(130.9409332, 189.2370605, 46.63999176, 0.6196752787)
		pt3dadd(131.258728, 189.9131012, 46.63999176, 0.6196752787)
		pt3dadd(131.2298431, 190.6469269, 46.63999176, 0.6196752787)
		pt3dadd(131.2154694, 190.6271667, 46.19999313, 0.6196752787)
		pt3dadd(131.2615814, 191.0658417, 46.19999313, 0.6196752787)
		pt3dadd(131.0912323, 191.6459961, 45.75999069, 0.99799335)
		pt3dadd(131.4513245, 192.2717133, 45.75999069, 0.9072666764)
		pt3dadd(131.8127136, 192.7488708, 44.87999344, 0.6816428304)
		pt3dadd(132.2165833, 193.5505981, 44.87999344, 0.6816428304)
		pt3dadd(132.5481262, 194.2498474, 44.87999344, 0.6816428304)
		pt3dadd(133.1288605, 194.8167114, 44.439991, 0.6196752787)
		pt3dadd(133.1288605, 195.5597534, 44.439991, 0.6196752787)
		pt3dadd(133.3298492, 196.2662659, 44.439991, 0.6196752787)
		pt3dadd(133.4333954, 197.4478302, 44.439991, 0.6196752787)
		pt3dadd(133.4333954, 198.2944183, 44.439991, 0.6196752787)
		pt3dadd(133.4333954, 199.1044617, 44.439991, 0.6196752787)
		pt3dadd(133.4333954, 199.914505, 44.439991, 0.6196752787)
		pt3dadd(133.4293213, 199.8702087, 44.439991, 0.6196752787)
		pt3dadd(133.4568939, 199.9257507, 43.55999374, 0.6196752787)
		pt3dadd(133.4650879, 200.0879364, 43.99999237, 0.6196752787)
		pt3dadd(133.4650879, 200.9801331, 43.99999237, 0.6196752787)
		pt3dadd(133.3666382, 201.7000275, 43.99999237, 0.6196752787)
		pt3dadd(133.3666382, 202.5122375, 43.99999237, 0.5633411407)
		pt3dadd(133.4343109, 203.3367462, 43.99999237, 0.8247878551)
		pt3dadd(133.1943512, 204.0504913, 43.99999237, 0.8247878551)
		pt3dadd(133.2989502, 204.8688507, 43.99999237, 0.6196752787)
		pt3dadd(133.3297119, 205.6195221, 43.99999237, 0.6196752787)
		pt3dadd(133.5696869, 206.4378662, 43.99999237, 0.8247878551)
		pt3dadd(133.3327484, 208.1232758, 44.88000107, 0.749807179)
		pt3dadd(133.3554077, 208.0449219, 44.87999344, 0.749807179)
		pt3dadd(133.2227936, 208.7803497, 44.87999344, 0.749807179)
		pt3dadd(133.3915863, 209.6242676, 44.87999344, 0.749807179)
		pt3dadd(132.9213867, 210.2210541, 44.87999344, 0.749807179)
		pt3dadd(132.5829315, 211.497406, 44.43999863, 0.749807179)
		pt3dadd(132.5285187, 211.4907227, 44.87999344, 0.749807179)
		pt3dadd(132.1969757, 212.1236725, 44.87999344, 0.5121283531)
		pt3dadd(132.2632904, 212.9917145, 44.87999344, 0.5121283531)
		pt3dadd(132.2271271, 213.799469, 44.87999344, 0.6196753383)
		pt3dadd(132.0281982, 214.4625549, 44.87999344, 0.6196753383)
		pt3dadd(131.5278625, 215.2703094, 44.87999344, 0.6196753383)
		pt3dadd(131.1239929, 216.0057373, 44.87999344, 0.68164289)
		pt3dadd(130.8587494, 216.7049866, 44.87999344, 0.8247879148)
		pt3dadd(130.6899719, 217.4042511, 44.87999344, 0.68164289)
		pt3dadd(130.4247284, 218.2421417, 44.87999344, 0.68164289)
		pt3dadd(130.0570221, 218.8750916, 44.87999344, 0.8247879148)
		pt3dadd(129.8219299, 219.5743408, 44.87999344, 0.8247879148)
		pt3dadd(129.4542236, 220.2133179, 44.87999344, 0.8247879148)
		pt3dadd(129.3215942, 221.0150452, 44.87999344, 0.68164289)
		pt3dadd(128.8875732, 221.5515442, 44.87999344, 0.68164289)
		pt3dadd(128.5500031, 222.3834229, 44.87999344, 0.68164289)
		pt3dadd(128.0840912, 223.1194153, 44.88000107, 0.749807179)
		pt3dadd(128.0840912, 223.4943237, 44.99000168, 0.749807179)
		pt3dadd(128.0840912, 223.7754974, 45.31999969, 0.749807179)
		pt3dadd(128.0387421, 223.8073883, 45.31999207, 0.749807179)
		pt3dadd(128.0387421, 224.7678375, 45.31999207, 0.749807179)
		pt3dadd(128.0745392, 225.4598389, 45.31999207, 0.749807179)
		pt3dadd(128.0840912, 225.7437439, 46.20000076, 0.749807179)
		pt3dadd(128.0840912, 226.1186371, 45.75999832, 0.749807179)
		pt3dadd(128.1030121, 226.2314148, 45.75999069, 0.749807179)
		pt3dadd(127.9377289, 227.0519562, 45.75999069, 0.749807179)
		pt3dadd(128.0080566, 227.608078, 46.19999313, 0.6196753383)
		pt3dadd(128.0080566, 228.4140778, 46.19999313, 0.6196753383)
		pt3dadd(127.7160187, 229.0974274, 46.19999313, 0.6196753383)
		pt3dadd(127.4882355, 229.780777, 46.19999313, 0.68164289)
		pt3dadd(127.3342896, 230.5237732, 46.20000076, 0.749807179)
		pt3dadd(127.3597412, 230.5517426, 46.19999313, 0.749807179)
		pt3dadd(127.0326691, 231.2350769, 46.19999313, 0.749807179)
		pt3dadd(126.9684219, 231.9768372, 46.19999313, 0.749807179)
		pt3dadd(126.4836578, 232.8529205, 46.19999313, 0.907266736)
		pt3dadd(126.2266693, 233.530426, 46.19999313, 0.907266736)
		pt3dadd(126.1916275, 234.348114, 46.19999313, 0.749807179)
		pt3dadd(126.1916275, 235.1541138, 46.19999313, 0.749807179)
		pt3dadd(126.098175, 235.995163, 46.19999313, 0.749807179)
		pt3dadd(126.0631332, 236.7077026, 46.19999313, 0.749807179)
		pt3dadd(126.2558746, 237.4202576, 46.19999313, 0.749807179)
		pt3dadd(126.6763992, 238.0043182, 46.19999313, 0.68164289)
		pt3dadd(127.0677109, 238.810318, 46.19999313, 0.6196753383)
		pt3dadd(127.5524826, 239.3301239, 46.19999313, 0.5633412004)
		pt3dadd(127.4272766, 239.4528961, 46.19999313, 0.5633412004)
		pt3dadd(127.4272766, 240.26474, 46.19999313, 0.5633412004)
		pt3dadd(127.1702957, 240.9480896, 46.19999313, 0.5633412004)
		pt3dadd(127.0834351, 241.5538025, 45.75999069, 0.5633412004)
		pt3dadd(126.7558136, 242.1795349, 45.75999069, 0.5121283531)
		pt3dadd(126.628479, 242.7101746, 45.31999207, 0.5121283531)
		pt3dadd(126.3003769, 243.437973, 45.31999207, 0.5121283531)
		pt3dadd(126.2347565, 244.1657715, 45.31999207, 0.9979934096)
		pt3dadd(126.333519, 244.7234039, 44.87999344, 0.7498071194)
		pt3dadd(125.9296417, 245.4949951, 44.87999344, 0.6196752787)
		pt3dadd(125.8331909, 246.2605591, 44.87999344, 0.6196752787)
		pt3dadd(125.9267731, 246.9494171, 44.439991, 0.6196752787)
		pt3dadd(125.6081009, 247.4798737, 43.99999237, 0.8247878551)
		pt3dadd(125.4923859, 248.0579834, 43.55999374, 0.8247878551)
		pt3dadd(125.4240112, 248.7789917, 43.55999374, 0.6196752787)
		pt3dadd(125.4240112, 249.5062103, 43.55999374, 0.6196752787)
		pt3dadd(125.3867188, 250.1961365, 43.55999374, 0.9072666764)
		pt3dadd(125.1590881, 250.7001343, 43.1199913, 0.7498071194)
		pt3dadd(125.1140747, 251.8376007, 42.23999023, 0.6816428304)
		pt3dadd(125.2307205, 252.4471893, 41.79999161, 0.6816428304)
	}
	topol4()
	}

proc topol4() {
	dend[11] {
		pt3dadd(134.4574585, 165.3842621, 48.40000153, 0.749807179)
		pt3dadd(134.4971619, 165.3872986, 47.95999146, 0.749807179)
		pt3dadd(134.9610901, 166.0960693, 47.95999146, 0.749807179)
		pt3dadd(135.0313873, 166.7979736, 47.51999283, 0.749807179)
		pt3dadd(135.5449066, 167.3049927, 47.51999283, 0.749807179)
		pt3dadd(136.1799164, 167.9072113, 47.07999039, 0.749807179)
		pt3dadd(136.4173889, 168.3956299, 46.63999176, 0.749807179)
		pt3dadd(136.9068451, 168.9181519, 46.63999176, 0.749807179)
		pt3dadd(136.7607269, 168.7892456, 45.75999069, 0.749807179)
		pt3dadd(137.2855225, 169.3274994, 45.75999069, 0.749807179)
		pt3dadd(138.9272003, 171.2450256, 45.75999069, 0.749807179)
		pt3dadd(139.5238647, 171.6559753, 45.31999207, 0.68164289)
		pt3dadd(140.0259705, 172.4023438, 45.31999207, 0.68164289)
		pt3dadd(140.5552216, 173.0130157, 45.31999207, 0.68164289)
		pt3dadd(141.0980377, 173.7186737, 45.31999207, 0.68164289)
		pt3dadd(141.6272736, 174.546463, 45.31999207, 0.68164289)
		pt3dadd(142.2515106, 175.1164246, 45.31999207, 0.68164289)
		pt3dadd(142.7875366, 175.6185303, 45.31999207, 0.68164289)
		pt3dadd(143.3235626, 176.229187, 45.31999207, 0.6196753383)
		pt3dadd(143.9477997, 176.934845, 45.31999207, 0.6196753383)
		pt3dadd(144.3462524, 177.349884, 44.87999344, 0.6196753383)
		pt3dadd(144.9757385, 178.0204163, 44.87999344, 0.6196753383)
		pt3dadd(145.5518341, 178.7514343, 44.439991, 0.6196753383)
		pt3dadd(146.227951, 179.3309631, 44.439991, 0.6196753383)
		pt3dadd(147.3594208, 179.4137421, 44.439991, 0.6196753383)
		pt3dadd(147.3757172, 180.1203461, 43.99999237, 0.6196753383)
		pt3dadd(147.8348236, 180.8437958, 43.99999237, 0.6196753383)
		pt3dadd(148.1213837, 181.3009949, 43.55999374, 0.6196753383)
		pt3dadd(148.9208679, 181.9041138, 43.55999374, 0.6196753383)
		pt3dadd(149.6424713, 182.3730621, 43.1199913, 0.6196753383)
		pt3dadd(150.1471558, 182.806076, 42.67999268, 0.6196753383)
		pt3dadd(151.0185852, 183.5182495, 42.23999023, 0.6196753383)
		pt3dadd(151.5502014, 184.0426941, 42.23999023, 0.6196753383)
		pt3dadd(152.562149, 184.4146881, 41.79999161, 0.5633412004)
		pt3dadd(153.3514252, 184.5884705, 41.79999161, 0.5633412004)
		pt3dadd(153.9307098, 185.1098328, 41.79999161, 0.5633412004)
		pt3dadd(154.4796295, 185.3170471, 41.35999298, 0.5633412004)
		pt3dadd(155.4920807, 185.5705566, 40.91999054, 0.5633412004)
		pt3dadd(156.3857117, 185.6416321, 40.47999191, 0.5633412004)
		pt3dadd(156.9160919, 185.7837524, 39.59999084, 0.5633412004)
		pt3dadd(157.3673859, 186.4007874, 39.15999222, 0.5633412004)
		pt3dadd(157.7937622, 186.6896667, 38.27999115, 0.5633412004)
		pt3dadd(157.9774933, 186.7951965, 37.3999939, 0.5633412004)
		pt3dadd(157.5869446, 185.9438019, 37.3999939, 0.5633412004)
		pt3dadd(157.7174225, 185.789856, 36.51999283, 0.5633412004)
		pt3dadd(157.7103119, 187.1664124, 36.07999039, 0.5633412004)
		pt3dadd(157.901886, 187.9007568, 36.07999039, 0.5633412004)
		pt3dadd(157.9976654, 188.6350861, 36.07998657, 0.5633412004)
		pt3dadd(158.4925385, 189.3055725, 36.07999039, 0.5633412004)
		pt3dadd(158.8756714, 189.896225, 36.07999039, 0.5633412004)
		pt3dadd(159.3578491, 190.3784637, 35.63999176, 0.5633412004)
		pt3dadd(159.518631, 191.3109741, 35.63999176, 0.5633412004)
		pt3dadd(159.7597961, 192.0344696, 35.63999176, 0.5633412004)
		pt3dadd(160.0491943, 192.96698, 35.63999176, 0.5633412004)
		pt3dadd(160.1938934, 193.8512573, 35.63999557, 0.5633412004)
		pt3dadd(160.5797577, 194.6230011, 35.63999557, 0.5633412004)
		pt3dadd(160.6842651, 195.3625793, 35.63999557, 0.5633412004)
		pt3dadd(160.7887726, 196.2468567, 35.63999176, 0.5633412004)
		pt3dadd(161.1746368, 197.0668335, 35.63999176, 0.5633412004)
		pt3dadd(161.464035, 197.7581635, 35.63999176, 0.5633412004)
		pt3dadd(161.464035, 198.5942078, 35.63998795, 0.5633412004)
		pt3dadd(161.6087494, 199.3177185, 35.63999176, 0.5633412004)
		pt3dadd(161.5590973, 199.4733734, 35.63999176, 0.5633412004)
		pt3dadd(161.59021, 200.4127045, 35.63999176, 0.5633412004)
		pt3dadd(161.6237335, 201.0449677, 35.19999313, 0.5633412004)
		pt3dadd(161.6261597, 201.610321, 34.75999069, 0.5633412004)
		pt3dadd(161.1298218, 202.2848511, 34.75999069, 0.5633412004)
		pt3dadd(161.0738831, 202.6833038, 35.63999176, 0.5633412004)
		pt3dadd(160.5948792, 203.2245178, 35.63999176, 0.5633412004)
		pt3dadd(160.3951416, 203.7934723, 36.07999039, 0.5633412004)
		pt3dadd(159.7986298, 204.6051941, 36.07999039, 0.5633412004)
		pt3dadd(159.3804626, 205.2570496, 36.07999039, 0.5633412004)
		pt3dadd(159.2328796, 206.1302795, 36.07999039, 0.5633412004)
		pt3dadd(159.0484009, 206.8682251, 36.07999039, 0.5633412004)
		pt3dadd(158.8393097, 207.5323639, 36.07999039, 0.5633412004)
		pt3dadd(158.8691254, 208.1367188, 36.51999283, 0.5633412004)
		pt3dadd(158.8448029, 210.3491821, 36.51999283, 0.5633412004)
	}

	dend[12] {
		pt3dadd(113.7440262, 132.7676544, 56.75999832, 0.8149036169)
		pt3dadd(113.8377228, 132.3938599, 56.70913315, 0.8149036169)
		pt3dadd(113.8377228, 132.9216614, 56.23472214, 0.8149036169)
		pt3dadd(113.462822, 133.306015, 55.77364349, 0.8149036169)
		pt3dadd(113.8377228, 133.8056488, 55.03487396, 0.8149036169)
		pt3dadd(114.2126236, 134.17453, 54.5585022, 0.8149036169)
		pt3dadd(114.2126236, 134.392334, 53.88130188, 0.8149036169)
		pt3dadd(114.587532, 134.7207031, 53.38031006, 0.8149036169)
		pt3dadd(114.587532, 135.0327301, 52.74059296, 0.8149036169)
		pt3dadd(114.587532, 135.2071686, 52.05398178, 0.8149036169)
		pt3dadd(114.9624329, 135.552887, 51.57410812, 0.8149036169)
		pt3dadd(115.3373337, 136.0334473, 50.88381195, 0.8149036169)
		pt3dadd(115.3373337, 136.425293, 50.2941246, 0.8149036169)
		pt3dadd(115.7122421, 136.7839966, 49.84004974, 0.8149036169)
		pt3dadd(115.7122421, 137.1873322, 49.27360916, 0.8149036169)
		pt3dadd(116.0871429, 137.5630035, 48.83133698, 0.8149036169)
		pt3dadd(116.0871429, 137.9437256, 48.21617508, 0.8149036169)
		pt3dadd(116.4620438, 138.2909241, 47.7352562, 0.8149036169)
		pt3dadd(116.4620438, 138.682312, 47.1440506, 0.8149036169)
		pt3dadd(116.4620438, 139.0721741, 46.55539703, 0.8149036169)
		pt3dadd(116.8369522, 139.427948, 46.09965134, 0.8149036169)
		pt3dadd(116.8369522, 139.8455658, 45.54574585, 0.8149036169)
		pt3dadd(116.8369522, 140.3833923, 45.04254532, 0.8149036169)
		pt3dadd(116.8369522, 140.7831879, 44.43544388, 0.8149036169)
		pt3dadd(116.8369522, 141.3913727, 44.05842972, 0.8149036169)
		pt3dadd(116.8369522, 141.9333801, 43.62114334, 0.8149036169)
		pt3dadd(116.8369522, 142.4212494, 43.10734558, 0.8149036169)
		pt3dadd(116.8369522, 142.8843994, 42.55578995, 0.8149036169)
		pt3dadd(116.8369522, 143.4394379, 42.09182358, 0.8149036169)
		pt3dadd(116.8369522, 143.9954529, 41.58405304, 0.8149036169)
		pt3dadd(116.8369522, 144.5566559, 41.18297195, 0.8149036169)
		pt3dadd(116.8369522, 145.1251984, 40.76663208, 0.8149036169)
		pt3dadd(116.8369522, 145.6902008, 40.3528862, 0.8149036169)
		pt3dadd(116.8369522, 146.2622833, 39.924263, 0.8149036169)
		pt3dadd(116.8369522, 146.7055969, 39.39323807, 0.8149036169)
		pt3dadd(116.8369522, 147.1211548, 38.82559204, 0.8149036169)
		pt3dadd(117.211853, 147.5430908, 38.36648941, 0.8149036169)
		pt3dadd(117.5867538, 148.124939, 38.31680298, 0.8149036169)
		pt3dadd(117.5867538, 148.7662811, 38.04803467, 0.8149036169)
		pt3dadd(117.9616623, 149.2561035, 37.72492218, 0.8149036169)
		pt3dadd(117.9616623, 149.7810211, 37.26233292, 0.8149036169)
		pt3dadd(117.9616623, 150.3904877, 36.90894699, 0.8149036169)
		pt3dadd(117.9616623, 151.0783386, 36.78999329, 0.8149036169)
		pt3dadd(118.7387466, 151.5158691, 36.95999146, 0.6196753383)
		pt3dadd(119.3212738, 152.3068237, 36.95999146, 0.6196753383)
		pt3dadd(119.422348, 152.8553009, 36.51999283, 0.6196753383)
		pt3dadd(119.3992004, 152.8175812, 35.63999176, 0.6196753383)
		pt3dadd(119.3759842, 152.7797546, 34.75999069, 0.6196753383)
		pt3dadd(119.6345062, 153.4283752, 34.31999207, 0.6196753383)
		pt3dadd(120.0313492, 154.0133667, 34.31999207, 0.6196753383)
		pt3dadd(120.2271423, 154.329834, 33.439991, 0.6196753383)
		pt3dadd(120.5110245, 154.9876556, 32.99999237, 0.6196753383)
		pt3dadd(120.6917953, 155.2713776, 32.1199913, 0.6196753383)
		pt3dadd(120.655365, 155.9007568, 31.67999458, 0.6196753383)
		pt3dadd(120.6334152, 156.7675171, 31.67999458, 0.6196753383)
		pt3dadd(121.0064621, 157.5620728, 31.67999458, 0.68164289)
		pt3dadd(121.0160675, 157.944809, 30.79999352, 0.68164289)
		pt3dadd(120.9614029, 158.7179871, 30.79999352, 0.68164289)
		pt3dadd(121.2057114, 159.6507874, 30.79999352, 0.68164289)
		pt3dadd(121.3856354, 160.308609, 30.35999489, 0.68164289)
		pt3dadd(121.4918213, 160.8696899, 29.91999435, 0.68164289)
		pt3dadd(121.9265594, 161.5230255, 29.91999435, 0.68164289)
		pt3dadd(122.1062164, 161.5533447, 29.03999329, 0.68164289)
		pt3dadd(122.52668, 162.1628113, 28.59999466, 0.68164289)
		pt3dadd(122.938324, 162.7180023, 28.15999413, 0.68164289)
		pt3dadd(123.1882172, 162.9615631, 27.27999496, 0.68164289)
		pt3dadd(123.5403595, 163.5584106, 26.83999443, 0.68164289)
		pt3dadd(123.9847107, 164.1005249, 26.83999443, 0.68164289)
		pt3dadd(124.1570206, 164.6077576, 26.3999939, 0.68164289)
		pt3dadd(124.0595551, 164.8215027, 25.51999474, 0.68164289)
		pt3dadd(124.3463135, 165.6933899, 25.51999474, 0.68164289)
		pt3dadd(124.7741089, 166.3187103, 25.51999474, 0.68164289)
		pt3dadd(125.2681122, 166.8806, 25.51999474, 0.5633412004)
		pt3dadd(125.6874008, 167.229187, 25.0799942, 0.5633412004)
		pt3dadd(125.7561188, 167.1297455, 24.19999504, 0.5633412004)
		pt3dadd(125.5950699, 166.7854767, 23.31999397, 0.5633412004)
		pt3dadd(125.8790207, 167.4981537, 22.87999344, 0.5633412004)
		pt3dadd(126.1836166, 168.2512512, 22.87999344, 0.5633412004)
		pt3dadd(126.1906433, 168.2636566, 22.87999344, 0.5633412004)
		pt3dadd(126.2653275, 168.5510254, 22.87999344, 0.5633412004)
		pt3dadd(126.5362167, 169.2375946, 22.87999344, 0.5633412004)
		pt3dadd(126.6546173, 169.4640503, 21.99999428, 0.5633412004)
		pt3dadd(126.8419647, 169.5986023, 21.11999321, 0.5633412004)
		pt3dadd(127.1451569, 170.2347565, 20.67999458, 0.5633412004)
		pt3dadd(127.4106445, 170.408783, 19.79999352, 0.5633412004)
		pt3dadd(127.8846207, 170.8690643, 19.35999489, 0.5633412004)
		pt3dadd(128.3442993, 171.3542633, 18.91999435, 0.5633412004)
		pt3dadd(128.8219299, 171.8524323, 18.47999382, 0.5633412004)
		pt3dadd(129.3447266, 172.4257507, 18.03999329, 0.5633412004)
		pt3dadd(129.7992859, 172.8975983, 17.59999466, 0.5633412004)
		pt3dadd(130.2390442, 173.5802612, 17.15999413, 0.5633412004)
		pt3dadd(130.7187805, 174.2882538, 17.15999413, 0.5633412004)
		pt3dadd(131.2254944, 174.8853455, 17.15999413, 0.5633412004)
		pt3dadd(131.4790955, 175.9188843, 17.15999413, 0.5633412004)
		pt3dadd(131.7941589, 176.5385437, 17.15999413, 0.5633412004)
		pt3dadd(132.3548889, 177.1575623, 17.15999413, 0.5633412004)
		pt3dadd(132.833313, 177.8394165, 17.15999413, 0.5633412004)
		pt3dadd(132.9447632, 178.8463287, 17.15999413, 0.5633412004)
		pt3dadd(133.256958, 179.687439, 17.15999413, 0.5633412004)
		pt3dadd(134.0643005, 180.2255707, 17.15999413, 0.5633412004)
		pt3dadd(134.255249, 180.0234222, 16.27999496, 0.5633412004)
		pt3dadd(134.4241333, 180.1424866, 15.3999939, 0.5633412004)
	}

	dend[13] {
		pt3dadd(77.69120026, 86.05918121, 80.51998901, 2.134359121)
		pt3dadd(77.70926666, 86.17712402, 80.51998901, 2.134359121)
		pt3dadd(77.49230194, 86.86418915, 80.51998901, 2.134359121)
		pt3dadd(77.39638519, 87.41817474, 80.0799942, 1.940326452)
		pt3dadd(77.74269867, 87.83716583, 79.63999176, 1.940326452)
		pt3dadd(77.85330963, 88.53743744, 79.63999176, 1.940326452)
		pt3dadd(77.98578644, 89.08435059, 79.19998932, 1.940326452)
		pt3dadd(78.2833786, 89.71679688, 79.19998932, 1.940326452)
		pt3dadd(78.65543365, 90.31204987, 79.19998932, 1.763933063)
		pt3dadd(78.84143066, 90.98169708, 79.19998932, 1.763933063)
		pt3dadd(79.02748108, 91.65129852, 79.19998932, 1.763933063)
		pt3dadd(79.43663025, 92.04615021, 78.75999451, 1.763933063)
		pt3dadd(79.86135101, 92.21062469, 77.87998962, 1.603575468)
		pt3dadd(80.47322845, 92.55483246, 77.87998962, 1.603575468)
		pt3dadd(80.91111755, 92.8946228, 77.43999481, 1.603575468)
		pt3dadd(81.31912994, 93.24139404, 76.99999237, 1.603575468)
		pt3dadd(81.42118073, 93.79142761, 76.55998993, 1.603575468)
		pt3dadd(81.68449402, 94.2726593, 76.11999512, 1.603575468)
		pt3dadd(81.99337769, 94.72286224, 75.67999268, 1.603575468)
		pt3dadd(82.30843353, 95.18143463, 75.23999023, 1.457795858)
		pt3dadd(82.42938232, 95.86687469, 75.23999023, 1.457795858)
		pt3dadd(82.50779724, 96.46157837, 74.79999542, 1.603575468)
		pt3dadd(82.6701889, 97.10778809, 74.35999298, 1.763933063)
		pt3dadd(82.79327393, 97.8049469, 74.35999298, 1.763933063)
		pt3dadd(82.7947464, 98.34400177, 73.91999054, 1.763933063)
		pt3dadd(83.08893585, 98.80860901, 73.47999573, 1.603575468)
		pt3dadd(83.2974472, 99.47589111, 73.47999573, 1.603575468)
		pt3dadd(83.35473633, 99.84557343, 72.59999084, 1.603575468)
		pt3dadd(83.44895935, 100.3764648, 72.1599884, 1.603575468)
		pt3dadd(83.67464447, 100.8726425, 71.71999359, 1.457795858)
		pt3dadd(84.27791595, 101.2604218, 71.71999359, 1.457795858)
		pt3dadd(84.19174194, 101.9498672, 71.71999359, 1.457795858)
		pt3dadd(83.99134064, 102.4622574, 71.27999115, 1.457795858)
		pt3dadd(83.9352417, 102.936264, 70.3999939, 1.457795858)
		pt3dadd(83.90719604, 103.4670715, 69.95999146, 1.457795858)
		pt3dadd(83.88573456, 103.4859314, 69.95999146, 1.457795858)
		pt3dadd(84.31458282, 104.0419006, 69.95999146, 1.457795858)
		pt3dadd(84.49058533, 104.5972061, 69.51998901, 1.457795858)
		pt3dadd(84.53890228, 104.9292068, 68.63999176, 1.457795858)
		pt3dadd(85.03699493, 105.4333115, 68.63999176, 1.457795858)
		pt3dadd(85.16461182, 105.9486465, 68.19998932, 1.603575468)
		pt3dadd(85.35587311, 106.4698868, 67.75999451, 1.603575468)
		pt3dadd(85.48612976, 106.9975891, 67.31999207, 1.603575468)
		pt3dadd(85.92584229, 107.5680313, 67.31999207, 1.603575468)
		pt3dadd(86.32014465, 107.9833527, 66.87998962, 1.603575468)
		pt3dadd(86.40116882, 108.5261154, 66.43999481, 1.603575468)
		pt3dadd(86.65625763, 109.1696243, 66.43999481, 1.603575468)
		pt3dadd(87.12345123, 109.4753952, 65.99999237, 1.763933063)
		pt3dadd(87.40400696, 109.9633026, 65.55998993, 1.603575468)
		pt3dadd(87.39987183, 110.5003967, 64.67999268, 1.457795858)
		pt3dadd(87.40680695, 111.228241, 64.67999268, 1.457795858)
		pt3dadd(87.63254547, 111.7405014, 64.23999023, 1.457795858)
		pt3dadd(87.83466339, 112.4043808, 64.23999023, 1.457795858)
		pt3dadd(87.51980591, 112.6794662, 63.35999298, 1.325268865)
		pt3dadd(87.91256714, 113.2813034, 63.35999298, 1.325268865)
		pt3dadd(87.89456177, 113.8261871, 62.91999054, 1.204789877)
		pt3dadd(87.96674347, 114.5709915, 62.91999054, 1.204789877)
		pt3dadd(88.17211151, 115.2492523, 62.91999054, 1.204789877)
		pt3dadd(88.30931854, 115.9305496, 62.91999054, 1.204789877)
		pt3dadd(88.57765961, 116.6073303, 62.91999054, 1.204789877)
		pt3dadd(88.76143646, 117.1622543, 62.47999191, 1.204789877)
		pt3dadd(88.66602325, 117.5504074, 61.59999084, 1.204789877)
		pt3dadd(88.72396088, 118.1299133, 61.15999222, 1.204789877)
		pt3dadd(88.84855652, 118.7063751, 60.71999359, 1.204789877)
		pt3dadd(88.8471756, 119.3009338, 60.27999115, 1.204789877)
		pt3dadd(88.85330963, 120.017067, 60.27999115, 1.204789877)
	}

	dend[14] {
		pt3dadd(88.85330963, 120.017067, 60.27999115, 1.204789877)
		pt3dadd(89.46901703, 120.3021011, 60.38999939, 0.749807179)
		pt3dadd(89.69168091, 120.4782944, 60.27999115, 1.097792745)
		pt3dadd(90.4344635, 120.5586014, 60.27999115, 1.097792745)
		pt3dadd(90.638237, 120.8994064, 59.3999939, 1.097792745)
		pt3dadd(90.85422516, 121.4283142, 58.95999146, 1.097792745)
		pt3dadd(91.3381424, 121.6789703, 58.51999283, 1.097792745)
		pt3dadd(91.75575256, 122.2454529, 58.51999283, 1.097792745)
		pt3dadd(92.24640656, 122.495697, 58.07999039, 0.9979934096)
		pt3dadd(92.54450226, 122.9674301, 57.63999176, 0.907266736)
		pt3dadd(93.09926605, 123.3930511, 57.63999176, 0.749807179)
		pt3dadd(93.2180481, 123.676239, 57.63999939, 0.749807179)
		pt3dadd(93.31177521, 123.8636932, 57.20000076, 0.749807179)
		pt3dadd(93.59295654, 124.1448669, 56.97999954, 0.749807179)
		pt3dadd(93.96785736, 124.5197678, 56.97999954, 0.749807179)
		pt3dadd(94.34276581, 124.8946762, 56.75999832, 0.749807179)
		pt3dadd(94.71766663, 125.269577, 56.43000031, 0.749807179)
		pt3dadd(95.09256744, 125.6444778, 56.20999908, 0.749807179)
		pt3dadd(95.46747589, 126.0193863, 55.99000168, 0.749807179)
		pt3dadd(95.84237671, 126.3942871, 55.88000107, 0.749807179)
		pt3dadd(95.58829498, 126.2022629, 54.99999237, 0.749807179)
		pt3dadd(96.25960541, 126.6916885, 54.99999237, 0.749807179)
		pt3dadd(96.96398163, 127.1678925, 54.99999237, 0.749807179)
		pt3dadd(97.42364502, 127.8061218, 54.99999237, 0.749807179)
		pt3dadd(98.01519775, 128.2076111, 54.55999374, 0.749807179)
		pt3dadd(98.66694641, 128.6770172, 54.55999374, 0.749807179)
		pt3dadd(99.20388031, 129.1936798, 54.55999374, 0.749807179)
		pt3dadd(99.18887329, 129.3027802, 53.67999268, 0.749807179)
		pt3dadd(99.65946198, 129.7151489, 53.23999023, 0.749807179)
		pt3dadd(100.1845322, 130.1308136, 52.79999161, 0.749807179)
		pt3dadd(101.030571, 130.8768921, 52.35999298, 0.749807179)
		pt3dadd(102.0070343, 131.1750488, 52.35999298, 0.749807179)
		pt3dadd(102.2455597, 131.8384399, 52.35999298, 0.749807179)
		pt3dadd(102.4766922, 132.092926, 51.47999191, 0.749807179)
		pt3dadd(103.0641708, 132.4906769, 51.03999329, 0.749807179)
		pt3dadd(103.6370087, 132.7820587, 50.59999084, 0.68164289)
		pt3dadd(104.0669327, 133.3073425, 50.15999222, 0.68164289)
		pt3dadd(104.3210373, 133.6973267, 49.27999115, 0.749807179)
		pt3dadd(104.9282837, 134.1991425, 49.27999115, 0.749807179)
		pt3dadd(105.1523132, 134.5015564, 48.3999939, 0.749807179)
		pt3dadd(105.6646423, 134.874939, 47.95999146, 0.749807179)
		pt3dadd(106.1472626, 135.123764, 47.51999283, 0.749807179)
		pt3dadd(106.5095367, 135.324585, 46.63999176, 0.749807179)
		pt3dadd(107.0475388, 135.8224945, 46.19999313, 0.749807179)
		pt3dadd(107.6782761, 136.335556, 46.19999313, 0.749807179)
		pt3dadd(108.3984451, 136.7309418, 46.19999313, 0.749807179)
		pt3dadd(109.8887405, 137.6763916, 44.439991, 0.749807179)
		pt3dadd(110.5071793, 138.0087433, 43.99999237, 0.749807179)
		pt3dadd(111.0632706, 138.1480103, 43.55999374, 0.749807179)
		pt3dadd(111.6990128, 138.6299438, 43.55999374, 0.6196753383)
		pt3dadd(112.4581451, 139.0838165, 43.1199913, 0.6196753383)
		pt3dadd(113.2532806, 139.3436584, 43.1199913, 0.6196753383)
		pt3dadd(114.0141449, 139.7106171, 42.67999268, 0.6196753383)
		pt3dadd(114.5909653, 140.0816345, 41.79999161, 0.6196753383)
		pt3dadd(115.2793884, 140.5467682, 41.35999298, 0.6196753383)
		pt3dadd(115.7376099, 140.8490601, 40.91999054, 0.5633412004)
		pt3dadd(116.5030975, 141.3704681, 40.91999054, 0.5633412004)
		pt3dadd(117.0069885, 141.7295074, 40.03999329, 0.5633412004)
		pt3dadd(117.3196564, 142.2565308, 39.59999084, 0.5633412004)
		pt3dadd(117.8339386, 142.781723, 39.15999222, 0.5633412004)
		pt3dadd(118.1835632, 143.422699, 39.15999222, 0.5633412004)
		pt3dadd(118.1973343, 143.4125519, 38.71999359, 0.5633412004)
		pt3dadd(118.7301559, 143.9867249, 38.27999115, 0.5633412004)
		pt3dadd(119.1848755, 144.2971802, 37.83999252, 0.5633412004)
		pt3dadd(119.3965073, 144.4836731, 36.95999146, 0.5633412004)
		pt3dadd(119.6866379, 144.999054, 36.51999283, 0.5633412004)
		pt3dadd(120.03022, 145.8049164, 36.51999283, 0.5633412004)
		pt3dadd(120.3675613, 146.4233704, 36.51999283, 0.5633412004)
		pt3dadd(120.6111145, 146.7037811, 35.63999176, 0.5633412004)
		pt3dadd(120.8006134, 147.326004, 35.19999313, 0.5633412004)
		pt3dadd(120.9870834, 147.96138, 34.75999069, 0.5633412004)
		pt3dadd(121.4439774, 148.5422974, 34.75999069, 0.5633412004)
		pt3dadd(121.8366165, 148.9397736, 34.31999207, 0.5633412004)
		pt3dadd(122.2101517, 149.5649872, 33.87999344, 0.5633412004)
		pt3dadd(122.4268494, 150.0286865, 32.99999237, 0.5633412004)
		pt3dadd(122.5516129, 150.2299194, 32.1199913, 0.8247879148)
		pt3dadd(122.642334, 150.7826233, 31.23999405, 0.749807179)
		pt3dadd(122.6777649, 151.6614075, 31.23999405, 0.749807179)
		pt3dadd(122.8903809, 152.4693451, 31.23999405, 0.749807179)
		pt3dadd(123.4502563, 153.0292206, 31.23999405, 0.749807179)
		pt3dadd(123.5751724, 153.6350708, 30.79999352, 0.749807179)
		pt3dadd(123.9951401, 155.0064697, 29.47999382, 0.68164289)
		pt3dadd(124.1623383, 154.9957275, 29.03999329, 0.68164289)
		pt3dadd(124.0622711, 155.5916138, 29.03999329, 0.68164289)
		pt3dadd(124.0830536, 155.5084686, 28.15999413, 0.68164289)
		pt3dadd(124.3557434, 155.700119, 27.27999496, 0.68164289)
		pt3dadd(124.5537186, 156.0595551, 26.3999939, 0.68164289)
		pt3dadd(124.5848618, 156.5224304, 25.51999474, 0.68164289)
		pt3dadd(124.8401108, 157.0376129, 25.0799942, 0.68164289)
		pt3dadd(125.1220856, 157.3522949, 24.19999504, 0.68164289)
		pt3dadd(125.4488068, 157.9830475, 23.75999451, 0.68164289)
		pt3dadd(125.6968536, 158.6588898, 23.75999451, 0.68164289)
		pt3dadd(125.9721603, 159.0088501, 22.87999344, 0.68164289)
		pt3dadd(126.0317688, 159.0137024, 21.99999428, 0.68164289)
		pt3dadd(126.193306, 159.6898956, 21.99999428, 0.68164289)
		pt3dadd(126.3848953, 160.3661041, 21.99999428, 0.68164289)
		pt3dadd(126.899559, 161.0122528, 21.99999428, 0.68164289)
		pt3dadd(127.1249619, 161.9138489, 21.99999428, 0.68164289)
		pt3dadd(127.481842, 162.5224304, 21.99999428, 0.68164289)
		pt3dadd(127.9927597, 163.2362061, 21.99999428, 0.68164289)
		pt3dadd(128.3796997, 164.1378021, 21.99999428, 0.68164289)
		pt3dadd(128.443573, 164.874115, 21.99999428, 0.68164289)
		pt3dadd(128.598053, 165.5167847, 21.55999374, 0.68164289)
		pt3dadd(128.7271423, 166.5344086, 21.55999374, 0.68164289)
		pt3dadd(129.0233459, 167.309021, 21.55999374, 0.68164289)
		pt3dadd(129.3460999, 168.3266602, 21.55999374, 0.68164289)
		pt3dadd(129.835907, 169.0708923, 21.55999374, 0.68164289)
		pt3dadd(129.8663025, 169.8151245, 21.55999374, 0.68164289)
		pt3dadd(130.3664246, 170.3009644, 21.11999321, 0.68164289)
		pt3dadd(130.757843, 170.9533539, 21.11999321, 0.68164289)
		pt3dadd(131.0036011, 171.4771118, 20.67999458, 0.68164289)
		pt3dadd(131.2528076, 171.9855957, 20.23999405, 0.68164289)
		pt3dadd(131.9581299, 172.6203918, 20.23999405, 0.68164289)
		pt3dadd(132.2245789, 173.3648834, 20.23999405, 0.68164289)
		pt3dadd(132.4949341, 174.226944, 20.23999405, 0.68164289)
		pt3dadd(132.6855164, 174.657608, 19.35999489, 0.68164289)
		pt3dadd(132.850769, 174.7341614, 19.35999489, 0.6196753383)
		pt3dadd(133.3262024, 175.27565, 19.35999489, 0.6196753383)
		pt3dadd(133.5639343, 175.9888306, 19.35999489, 0.6196753383)
		pt3dadd(134.11203, 176.629364, 19.35999489, 0.6196753383)
		pt3dadd(134.3695068, 177.2190704, 18.91999435, 0.5633412004)
		pt3dadd(134.8988037, 177.9225616, 18.91999435, 0.5633412004)
		pt3dadd(135.4155273, 178.4200897, 18.47999382, 0.5633412004)
		pt3dadd(135.9185486, 178.9824524, 18.03999329, 0.5633412004)
		pt3dadd(136.2553406, 179.1548309, 17.15999413, 0.5633412004)
		pt3dadd(136.5869751, 179.6064758, 16.71999359, 0.5633412004)
		pt3dadd(136.7879944, 180.1739044, 16.27999496, 0.5633412004)
	}
	topol5()
	}

proc topol5(){
	dend[15] {
		pt3dadd(136.7879944, 180.1739044, 16.27999496, 0.5633412004)
		pt3dadd(136.8884277, 180.0734558, 15.3999939, 0.5633412004)
		pt3dadd(137.6131134, 180.6860809, 15.3999939, 0.5633412004)
		pt3dadd(138.263092, 181.1717072, 15.3999939, 0.5633412004)
		pt3dadd(138.406723, 181.7334747, 14.95999432, 0.5633412004)
		pt3dadd(138.6135864, 182.2338409, 14.51999378, 0.5633412004)
		pt3dadd(139.2190247, 182.7549896, 14.51999378, 0.5633412004)
		pt3dadd(139.6865234, 183.6056671, 14.51999378, 0.5121283531)
		pt3dadd(139.941391, 184.105545, 14.0799942, 0.5121283531)
		pt3dadd(140.3654938, 184.727951, 13.63999462, 0.5121283531)
		pt3dadd(141.3004303, 185.4036255, 13.63999462, 0.5121283531)
		pt3dadd(141.5832672, 186.1657104, 13.63999462, 0.5121283531)
		pt3dadd(142.2903595, 186.9042358, 13.63999462, 0.5121283531)
		pt3dadd(142.7696075, 187.4699097, 13.63999462, 0.5121283531)
		pt3dadd(143.3985138, 187.9980316, 13.19999409, 0.5121283531)
		pt3dadd(143.8041077, 188.8569489, 13.19999409, 0.5121283531)
		pt3dadd(144.2892456, 189.6283875, 13.19999409, 0.5121283531)
		pt3dadd(144.8300476, 190.201004, 13.19999409, 0.5121283531)
		pt3dadd(145.4026642, 190.6543274, 13.19999409, 0.5121283531)
		pt3dadd(145.6979218, 191.1137085, 12.75999451, 0.5121283531)
		pt3dadd(146.1758575, 191.516983, 12.31999397, 0.5121283531)
		pt3dadd(146.469101, 192.2256622, 12.31999397, 0.5121283531)
		pt3dadd(146.9380646, 192.7463531, 11.43999386, 0.5121283531)
		pt3dadd(147.2763519, 193.1852417, 10.99999428, 0.5121283531)
		pt3dadd(147.6027374, 193.4218445, 10.11999416, 0.5121283531)
		pt3dadd(148.0189209, 193.9375153, 9.679994583, 0.5121283531)
		pt3dadd(148.3776398, 194.1935272, 8.799994469, 0.5121283531)
		pt3dadd(148.7061615, 194.6556091, 8.359993935, 0.5121283531)
		pt3dadd(149.1383514, 195.0341187, 7.919994354, 0.5121283531)
		pt3dadd(149.5761261, 195.4181976, 7.479994297, 0.5121283531)
		pt3dadd(149.9233246, 195.65802, 6.599994183, 0.5121283531)
		pt3dadd(150.3760376, 196.0704956, 5.719994068, 0.5121283531)
		pt3dadd(150.7253571, 196.3137817, 4.839994431, 0.5121283531)
		pt3dadd(151.0746765, 196.5570679, 3.959994555, 0.5121283531)
		pt3dadd(151.6119843, 196.9305573, 3.519994497, 0.5121283531)
		pt3dadd(151.9682465, 197.1786652, 2.639994383, 0.5121283531)
		pt3dadd(152.3245087, 197.4267731, 1.759994626, 0.5121283531)
		pt3dadd(152.6807709, 197.6748962, 0.8799946904, 0.5121283531)
	}

	dend[16] {
		pt3dadd(136.7879944, 180.1739044, 16.27999496, 0.5633412004)
		pt3dadd(136.5769348, 180.2539673, 16.27999496, 0.5633412004)
		pt3dadd(136.3367462, 180.7579041, 15.83999443, 0.5633412004)
		pt3dadd(136.3937988, 180.9767303, 14.95999432, 0.5633412004)
		pt3dadd(136.3937988, 181.7107697, 14.95999432, 0.5633412004)
		pt3dadd(136.4677277, 182.2568359, 14.51999378, 0.5633412004)
		pt3dadd(136.4677277, 182.9772339, 14.51999378, 0.5633412004)
		pt3dadd(136.8064575, 183.3766174, 13.63999462, 0.5633412004)
		pt3dadd(137.0207062, 183.5312042, 12.75999451, 0.5633412004)
		pt3dadd(137.0037231, 184.1124878, 12.31999397, 0.5633412004)
		pt3dadd(137.1319275, 184.3244171, 11.43999386, 0.5633412004)
		pt3dadd(136.9098206, 184.8768463, 10.99999428, 0.5633412004)
		pt3dadd(136.8439789, 185.3031616, 10.11999416, 0.5633412004)
		pt3dadd(136.5990753, 185.9375153, 9.679994583, 0.5633412004)
		pt3dadd(136.6388855, 186.5326233, 9.239994049, 0.5633412004)
		pt3dadd(136.7185059, 186.7870178, 8.359993935, 0.5633412004)
		pt3dadd(136.8949585, 187.7646027, 7.919994831, 0.5633412004)
		pt3dadd(137.1864624, 188.7120056, 7.919994831, 0.5633412004)
		pt3dadd(137.2952423, 189.3974457, 7.479994774, 0.5633412004)
		pt3dadd(137.4228668, 189.7461548, 6.599994659, 0.5633412004)
		pt3dadd(137.4302979, 190.2801971, 6.159994602, 0.5633412004)
		pt3dadd(137.4753113, 191.2459106, 5.719994545, 0.5633412004)
		pt3dadd(137.8400269, 191.7647095, 5.279994488, 0.5633412004)
		pt3dadd(138.093689, 192.2630463, 4.839994907, 0.5633412004)
		pt3dadd(138.5391388, 192.7004852, 4.39999485, 0.5633412004)
		pt3dadd(138.7883301, 193.0925293, 3.519994974, 0.5633412004)
		pt3dadd(138.8683777, 193.3801117, 2.63999486, 0.5633412004)
		pt3dadd(139.3691101, 194.0280914, 2.199995041, 0.5633412004)
		pt3dadd(139.7515564, 194.5530701, 1.319995046, 0.5633412004)
		pt3dadd(140.1221466, 194.9586487, 0.8799951077, 0.5633412004)
		pt3dadd(140.2511292, 195.1575928, -4.810000064e-006, 0.5633412004)
		pt3dadd(140.836731, 195.7757416, -4.829999853e-006, 0.5633412004)
	}

	dend[17] {
		pt3dadd(88.85330963, 120.017067, 60.27999115, 1.204789877)
		pt3dadd(88.99098969, 120.9101334, 60.27999115, 1.207572103)
		pt3dadd(88.92516327, 121.6094208, 60.27999115, 1.207572103)
		pt3dadd(88.56652069, 122.2266922, 60.27999115, 1.097792745)
		pt3dadd(88.40722656, 122.7426529, 59.83999252, 1.097792745)
		pt3dadd(88.4758606, 122.7671814, 59.83999252, 1.097792745)
		pt3dadd(88.18338013, 123.4051208, 59.83999252, 1.097792745)
		pt3dadd(87.83410645, 123.8145599, 59.3999939, 1.097792745)
		pt3dadd(87.59268188, 124.2877426, 58.95999146, 0.99799335)
		pt3dadd(87.4176178, 124.7957764, 58.51999283, 0.99799335)
		pt3dadd(87.06803894, 125.3968277, 58.51999283, 1.097792745)
		pt3dadd(87.16135406, 125.540123, 57.63999176, 1.097792745)
		pt3dadd(87.3741684, 126.0565414, 57.19999313, 1.097792745)
		pt3dadd(87.37983704, 126.7679749, 57.19999313, 1.097792745)
		pt3dadd(87.20243073, 127.4343262, 57.19999313, 0.9072666764)
		pt3dadd(87.27075195, 128.1290741, 57.19999313, 0.9072666764)
		pt3dadd(87.38310242, 128.6761475, 56.75999069, 0.9072666764)
		pt3dadd(87.5456543, 129.3476715, 56.75999069, 1.097792745)
		pt3dadd(87.80178833, 129.9892426, 56.75999069, 0.99799335)
		pt3dadd(87.66455078, 130.6768494, 56.75999069, 0.9072666764)
		pt3dadd(87.51961517, 131.2064514, 56.31999207, 0.9072666764)
		pt3dadd(87.69527435, 131.6174316, 55.439991, 0.9072666764)
		pt3dadd(87.81014252, 131.9626007, 54.55999374, 0.9072666764)
		pt3dadd(87.93901062, 132.6420441, 54.55999374, 0.9072666764)
		pt3dadd(87.84651184, 133.1651459, 54.1199913, 1.207572103)
		pt3dadd(87.8326416, 133.8607788, 54.1199913, 0.8247878551)
		pt3dadd(87.70969391, 134.5461578, 54.1199913, 0.8247878551)
		pt3dadd(87.65846252, 135.0176086, 53.23999023, 0.8247878551)
		pt3dadd(87.54924774, 135.5444489, 52.79999161, 0.8247878551)
		pt3dadd(87.34775543, 136.0353088, 52.35999298, 0.8247878551)
		pt3dadd(87.38095093, 136.5765381, 51.91999054, 1.207572103)
		pt3dadd(87.36987305, 137.1071625, 51.47999191, 1.207572103)
		pt3dadd(87.19454193, 137.6159821, 51.03999329, 0.9072666764)
		pt3dadd(87.35727692, 138.3014679, 51.03999329, 0.9072666764)
		pt3dadd(87.4171524, 138.8307037, 50.59999084, 0.9072666764)
		pt3dadd(87.40516663, 139.3906708, 50.15999222, 0.9072666764)
		pt3dadd(87.24383545, 139.8305817, 49.27999115, 0.7498071194)
		pt3dadd(87.17169952, 140.5281525, 49.27999115, 0.7498071194)
		pt3dadd(87.09851837, 141.0563354, 48.83999252, 0.7498071194)
		pt3dadd(86.93186188, 141.7033234, 48.3999939, 0.7498071194)
		pt3dadd(86.98104095, 142.4116974, 48.3999939, 0.7498071194)
		pt3dadd(86.86118317, 142.8158112, 47.51999283, 0.9072666764)
		pt3dadd(86.87166595, 143.5466003, 47.51999283, 0.7498071194)
		pt3dadd(86.83699036, 144.2538605, 47.51999283, 0.7498071194)
		pt3dadd(86.78327179, 144.7834778, 47.07999039, 0.7498071194)
		pt3dadd(86.74554443, 145.4898224, 47.07999039, 0.9072666764)
		pt3dadd(86.55283356, 145.9860992, 46.63999176, 0.9072666764)
		pt3dadd(86.28864288, 146.6381531, 46.63999176, 0.9072666764)
		pt3dadd(86.16625214, 147.0400543, 45.75999069, 0.7498071194)
		pt3dadd(85.91387177, 147.5278931, 45.31999207, 0.6816428304)
		pt3dadd(85.56760406, 148.2172241, 45.31999207, 0.6816428304)
		pt3dadd(85.51772308, 148.9142609, 45.31999207, 0.6816428304)
		pt3dadd(85.39179993, 149.6215515, 45.31999207, 0.6816428304)
		pt3dadd(85.30405426, 150.3224182, 45.31999207, 0.6816428304)
		pt3dadd(85.47699738, 151.0183563, 44.87999344, 0.6816428304)
		pt3dadd(85.55952454, 151.7142029, 44.87999344, 0.6816428304)
		pt3dadd(85.51761627, 151.6917419, 45.31999207, 0.6816428304)
		pt3dadd(85.41822052, 152.2854156, 44.87999344, 0.6816428304)
		pt3dadd(85.16493988, 152.7730713, 44.439991, 0.6816428304)
		pt3dadd(85.31607056, 153.4740753, 44.439991, 0.8247878551)
		pt3dadd(85.4048233, 153.6597595, 43.55999374, 0.8247878551)
		pt3dadd(85.32620239, 154.6424866, 43.55999374, 0.99799335)
		pt3dadd(85.33018494, 155.2402344, 43.1199913, 0.99799335)
		pt3dadd(85.10660553, 155.9203949, 42.67999268, 0.99799335)
		pt3dadd(84.83782196, 156.4224091, 42.23999023, 0.99799335)
		pt3dadd(84.7570343, 157.196579, 42.23999023, 0.99799335)
		pt3dadd(84.79443359, 157.74646, 41.79999161, 0.99799335)
		pt3dadd(84.98943329, 158.3861389, 41.35999298, 0.99799335)
		pt3dadd(85.14703369, 159.0987854, 41.35999298, 0.6816428304)
		pt3dadd(84.91069794, 159.7122803, 40.91999054, 0.6816428304)
		pt3dadd(84.67567444, 160.5901642, 40.91999054, 0.6816428304)
		pt3dadd(84.55101013, 161.2544708, 40.47999191, 0.6816428304)
		pt3dadd(84.33918762, 161.9347076, 40.03999329, 0.6816428304)
		pt3dadd(84.09655762, 162.6661224, 40.03999329, 0.6816428304)
		pt3dadd(84.11339569, 162.7033691, 40.03999329, 0.6816428304)
		pt3dadd(84.14316559, 162.9528809, 39.15999222, 0.6816428304)
		pt3dadd(84.14316559, 163.7944031, 39.15999222, 0.6816428304)
		pt3dadd(84.2162323, 164.358139, 39.59999084, 0.6816428304)
		pt3dadd(84.29840851, 165.1628876, 39.59999084, 0.6816428304)
		pt3dadd(84.493927, 165.8316345, 39.59999084, 0.6816428304)
		pt3dadd(84.493927, 166.5570526, 39.59999084, 0.6816428304)
		pt3dadd(84.493927, 167.2824707, 39.59999084, 0.6816428304)
		pt3dadd(84.4390564, 167.9648285, 39.15999222, 0.6816428304)
		pt3dadd(84.35592651, 168.6780243, 38.71999359, 0.6816428304)
		pt3dadd(84.18457031, 169.5319061, 38.71999359, 0.9072666764)
		pt3dadd(84.07129669, 170.2463684, 38.71999359, 0.6816428304)
		pt3dadd(84.03562164, 170.5675354, 37.83999252, 0.6816428304)
		pt3dadd(83.97612, 171.3172302, 37.83999252, 0.6816428304)
		pt3dadd(83.77084351, 172.0193176, 37.83999252, 0.8247878551)
		pt3dadd(83.7410965, 172.8999176, 37.83999252, 0.8247878551)
		pt3dadd(83.71431732, 173.602005, 37.83999252, 0.9072666764)
		pt3dadd(83.59532166, 174.3516998, 37.83999252, 0.9072666764)
		pt3dadd(83.44954681, 175.0299988, 37.83999252, 0.6816428304)
		pt3dadd(83.40966034, 175.6427612, 37.3999939, 0.6816428304)
		pt3dadd(83.17185211, 176.3772736, 37.3999939, 0.6816428304)
		pt3dadd(83.12783051, 177.0252533, 36.95999146, 0.6816428304)
		pt3dadd(83.00600433, 177.7683868, 36.95999146, 0.8247878551)
		pt3dadd(82.61920929, 178.5724487, 36.95999146, 0.8247878551)
		pt3dadd(82.4699707, 179.3277588, 36.95999146, 0.8247878551)
		pt3dadd(82.64966583, 180.0465393, 36.95999146, 0.8247878551)
		pt3dadd(82.53088379, 180.7896729, 36.95999146, 0.8247878551)
		pt3dadd(82.53713989, 181.3358002, 36.51999283, 0.8247878551)
		pt3dadd(82.4499054, 181.8680267, 36.07999039, 0.8247878551)
		pt3dadd(82.05413055, 182.8403168, 36.07999039, 0.8247878551)
		pt3dadd(82.05484009, 183.4570618, 35.63999176, 0.8247878551)
		pt3dadd(81.61991119, 184.1378021, 35.63999176, 0.8247878551)
		pt3dadd(81.4056015, 184.8815918, 35.63999176, 0.8247878551)
		pt3dadd(81.21774292, 184.726944, 34.75999069, 0.8247878551)
		pt3dadd(80.93707275, 185.4329987, 35.19999313, 0.6816428304)
	}

	dend[18] {
		pt3dadd(80.93707275, 185.4329987, 35.19999313, 0.6816428304)
		pt3dadd(80.74904633, 186.1213837, 35.19999313, 0.6816428304)
		pt3dadd(80.65662384, 186.8097687, 35.19999313, 0.6816428304)
		pt3dadd(80.65662384, 187.5236359, 35.19999313, 0.6816428304)
		pt3dadd(80.65662384, 188.2757568, 35.19999313, 0.6816428304)
		pt3dadd(80.63965607, 188.8340454, 34.75999069, 0.6816428304)
		pt3dadd(80.44954681, 189.6976166, 34.75999069, 0.6816428304)
		pt3dadd(80.35609436, 190.393631, 34.75999069, 0.6816428304)
		pt3dadd(80.21681976, 191.0547943, 35.19999313, 0.6816428304)
		pt3dadd(80.11433411, 191.588089, 35.63999176, 0.6816428304)
		pt3dadd(80.24868774, 192.1511078, 35.19999313, 0.6816428304)
		pt3dadd(80.22720337, 192.7523499, 34.75999069, 0.6816428304)
		pt3dadd(80.16598511, 193.5128174, 34.75999069, 0.6816428304)
		pt3dadd(79.74833679, 193.9931793, 35.19999313, 0.6816428304)
		pt3dadd(79.27985382, 194.5604553, 35.19999313, 0.6816428304)
		pt3dadd(78.93566132, 195.2998352, 35.19999313, 0.6816428304)
		pt3dadd(78.77950287, 196.0264587, 35.19999313, 0.6816428304)
		pt3dadd(78.62333679, 196.8423157, 35.19999313, 0.6816428304)
		pt3dadd(78.34288788, 197.5307007, 35.19999313, 0.6816428304)
		pt3dadd(77.93495941, 198.2700806, 35.19999313, 0.4655711651)
		pt3dadd(77.49834442, 199.1496735, 35.19999313, 0.4655711651)
		pt3dadd(77.43460083, 199.8380585, 35.19999313, 0.4655711651)
		pt3dadd(77.06172943, 200.8961334, 35.19999313, 0.4655711651)
		pt3dadd(76.59324646, 201.622757, 35.19999313, 0.4655711651)
		pt3dadd(76.0610199, 202.3366394, 35.19999313, 0.4655711651)
		pt3dadd(76.04244232, 202.5960693, 32.99999237, 0.4655711651)
		pt3dadd(75.9338913, 203.4090271, 32.99999237, 0.4655711651)
		pt3dadd(75.75143433, 204.1203766, 32.99999237, 0.4655711651)
		pt3dadd(75.77783966, 204.3805847, 32.1199913, 0.4655711651)
		pt3dadd(75.73947906, 205.1766052, 32.1199913, 0.4655711651)
		pt3dadd(75.67199707, 205.7955475, 32.55999374, 0.4655711651)
		pt3dadd(75.67199707, 206.5863647, 32.55999374, 0.4655711651)
		pt3dadd(75.67199707, 207.3112793, 32.55999374, 0.4655711651)
		pt3dadd(75.03936005, 207.5359039, 32.1199913, 0.4655711651)
		pt3dadd(74.53105164, 208.0825653, 32.1199913, 0.4655711651)
		pt3dadd(74.47351074, 208.9649048, 32.1199913, 0.4655711651)
		pt3dadd(74.51944733, 209.2476654, 29.03999519, 0.4655711651)
		pt3dadd(74.49780273, 210.0811005, 29.03999519, 0.4655711651)
		pt3dadd(74.2217865, 210.8604279, 29.03999519, 0.5633411407)
		pt3dadd(73.73471069, 211.4611664, 29.03999519, 0.5633411407)
		pt3dadd(73.47764587, 212.2458954, 29.03999519, 0.5633411407)
		pt3dadd(73.05280304, 212.8195648, 29.03999519, 0.5633411407)
		pt3dadd(72.51972198, 213.3769989, 29.03999519, 0.5633411407)
		pt3dadd(71.98664093, 213.9127808, 29.03999519, 0.5633411407)
		pt3dadd(71.73748016, 214.6644135, 28.59999657, 0.5633411407)
		pt3dadd(71.39202881, 215.1909637, 28.15999603, 0.5633411407)
		pt3dadd(71.14473724, 215.730545, 27.7199955, 0.5633411407)
		pt3dadd(70.49764252, 216.2300568, 27.7199955, 0.5633411407)
		pt3dadd(69.85055542, 216.9225616, 27.7199955, 0.5633411407)
		pt3dadd(69.20346069, 217.6093903, 27.7199955, 0.5633411407)
		pt3dadd(68.6244812, 217.9897003, 27.7199955, 0.5633411407)
		pt3dadd(67.66519165, 218.194046, 27.7199955, 0.5633411407)
		pt3dadd(66.85916901, 218.2394562, 27.7199955, 0.5633411407)
		pt3dadd(66.16666412, 218.3246002, 27.7199955, 0.5633411407)
		pt3dadd(65.59078979, 218.5139771, 27.27999687, 0.5633411407)
	}
	topol6()
	}

proc topol6() {

	dend[19] {
		pt3dadd(80.93707275, 185.4329987, 35.19999313, 0.6816428304)
		pt3dadd(81.44281769, 186.0136414, 35.19999313, 0.6816428304)
		pt3dadd(81.80249023, 186.5167084, 34.75999069, 0.6816428304)
		pt3dadd(81.79576111, 186.7736511, 33.87999344, 0.6816428304)
		pt3dadd(81.83744049, 187.4993744, 33.87999344, 0.6816428304)
		pt3dadd(82.1193924, 188.3231659, 33.87999344, 0.6816428304)
		pt3dadd(82.60238647, 188.8527374, 33.87999344, 0.6816428304)
		pt3dadd(83.04615784, 189.6569214, 33.87999344, 0.6816428304)
		pt3dadd(83.44823456, 190.5199432, 33.87999344, 0.8247878551)
		pt3dadd(83.50952911, 191.2064362, 33.87999344, 0.8247878551)
		pt3dadd(83.73019409, 191.9125366, 33.87999344, 0.8247878551)
		pt3dadd(83.91162109, 192.6578674, 33.87999344, 0.8247878551)
		pt3dadd(83.99253082, 193.422821, 33.87999344, 0.8247878551)
		pt3dadd(84.23280334, 194.3152618, 33.87999344, 0.8247878551)
		pt3dadd(84.4755249, 195.0311737, 33.87999344, 0.7498071194)
		pt3dadd(84.4755249, 195.7372742, 33.87999344, 0.6196752787)
		pt3dadd(84.54272461, 196.4453125, 33.439991, 0.6196752787)
		pt3dadd(84.66492462, 197.3032227, 33.439991, 0.6196752787)
		pt3dadd(84.66492462, 198.0414276, 33.439991, 0.6196752787)
		pt3dadd(84.86056519, 198.7168884, 32.99999237, 0.6196752787)
		pt3dadd(84.86056519, 199.4675751, 32.99999237, 0.6196752787)
		pt3dadd(84.87165833, 200.040329, 32.55999374, 0.6816428304)
		pt3dadd(84.8072052, 200.8034973, 32.55999374, 0.7498071194)
		pt3dadd(84.90678406, 200.5827179, 32.1199913, 0.7498071194)
		pt3dadd(84.99326324, 201.3269196, 32.1199913, 0.7498071194)
		pt3dadd(85.12429047, 201.8557129, 31.67999458, 0.7498071194)
		pt3dadd(85.08237457, 202.3925629, 31.23999405, 0.7498071194)
		pt3dadd(85.08237457, 203.0849915, 31.23999405, 0.6196752787)
		pt3dadd(85.48268127, 203.8423309, 31.23999405, 0.6196752787)
		pt3dadd(85.59358215, 204.5780334, 31.23999405, 0.6196752787)
		pt3dadd(85.67225647, 205.1675262, 30.79999352, 0.5633411407)
		pt3dadd(85.91947937, 206.0685272, 30.79999352, 0.7498071194)
		pt3dadd(85.91947937, 206.8596497, 30.79999352, 0.7498071194)
		pt3dadd(85.91337585, 207.4044189, 30.35999489, 0.6816428304)
		pt3dadd(85.91337585, 208.1630554, 30.35999489, 0.6196752787)
		pt3dadd(86.12028503, 208.7634735, 29.91999435, 0.6196752787)
		pt3dadd(86.23636627, 209.5052795, 29.91999435, 0.6196752787)
		pt3dadd(86.4458847, 210.2527313, 29.91999435, 0.6196752787)
		pt3dadd(86.62992096, 210.9775543, 29.91999435, 0.6816428304)
		pt3dadd(86.77148438, 211.7363434, 29.91999435, 0.7498071194)
		pt3dadd(86.77148438, 212.5291138, 29.91999435, 0.6816428304)
		pt3dadd(86.75659943, 213.150589, 29.47999382, 0.6816428304)
		pt3dadd(86.63878632, 213.9321747, 29.47999382, 0.8247878551)
		pt3dadd(86.63878632, 214.7597351, 29.47999382, 0.6196752787)
		pt3dadd(86.68476105, 215.4723511, 29.47999382, 0.6196752787)
	}

	dend[20] {
		pt3dadd(73.82382965, 78.70347595, 84.03999329, 2.13435936)
		pt3dadd(73.69837952, 79.49200439, 83.59999084, 2.134359121)
		pt3dadd(73.63082123, 80.20095062, 83.59999084, 2.134359121)
		pt3dadd(73.64670563, 80.06919098, 83.59999084, 2.134359121)
		pt3dadd(73.60443115, 80.62936401, 83.1599884, 2.34779501)
		pt3dadd(73.60443115, 81.31923676, 83.1599884, 2.34779501)
		pt3dadd(73.60443115, 82.0091095, 83.1599884, 2.34779501)
		pt3dadd(73.60443115, 82.69903564, 83.1599884, 2.34779501)
		pt3dadd(73.56216431, 83.24271393, 82.71999359, 2.34779501)
		pt3dadd(73.56216431, 83.93817902, 82.71999359, 2.582574606)
		pt3dadd(73.649086, 84.63359833, 82.71999359, 2.582574606)
		pt3dadd(73.649086, 84.67707062, 82.71999359, 2.34779501)
		pt3dadd(73.90987396, 85.32901764, 82.71999359, 2.34779501)
		pt3dadd(73.87036896, 85.89907837, 82.27999115, 1.940326452)
		pt3dadd(74.04562378, 86.60003662, 82.27999115, 1.763933063)
		pt3dadd(74.09796906, 87.40431213, 82.72000122, 1.377977371)
	}

	dend[21] {
		pt3dadd(74.09796906, 87.40431213, 82.72000122, 1.377977371)
		pt3dadd(74.22085571, 87.43245697, 82.27999115, 1.944807172)
		pt3dadd(74.70276642, 87.95819092, 82.27999115, 1.944807172)
		pt3dadd(74.98420715, 88.43373108, 83.1599884, 1.607278585)
		pt3dadd(75.05814362, 88.96569824, 83.59999084, 1.607278585)
		pt3dadd(75.21628571, 89.48935699, 84.03999329, 1.607278585)
		pt3dadd(75.40105438, 89.92747498, 84.91999054, 1.607278585)
		pt3dadd(75.60972595, 90.59516907, 84.91999054, 1.768006444)
		pt3dadd(76.02706146, 91.17943573, 84.91999054, 1.607278585)
		pt3dadd(76.29893494, 91.67259979, 85.35999298, 1.607278585)
		pt3dadd(76.3403244, 92.37615204, 85.35999298, 1.607278585)
		pt3dadd(76.36146545, 92.93719482, 85.79999542, 1.768006444)
		pt3dadd(76.48455811, 93.63485718, 85.79999542, 1.607278585)
		pt3dadd(76.52560425, 94.33251953, 85.79999542, 1.461162329)
		pt3dadd(76.53096008, 94.3551178, 85.79999542, 1.461162329)
		pt3dadd(76.69298553, 95.03887177, 85.79999542, 1.461162329)
		pt3dadd(76.90162659, 95.69680786, 85.79999542, 1.461162329)
		pt3dadd(76.96114349, 96.11885071, 86.23999023, 1.097792745)
		pt3dadd(77.31403351, 96.71336365, 86.23999023, 1.097792745)
		pt3dadd(77.46060181, 97.41415405, 86.67999268, 1.097792745)
		pt3dadd(77.59046936, 98.10883331, 86.67999268, 1.097792745)
		pt3dadd(77.62242126, 98.65267181, 86.23999023, 1.097792745)
		pt3dadd(77.7098465, 99.4252243, 86.23999023, 1.097792745)
		pt3dadd(77.92067719, 99.60303497, 86.23999023, 1.207572103)
		pt3dadd(77.92819214, 99.91130829, 86.67999268, 1.097792745)
		pt3dadd(77.96035767, 100.628952, 86.67999268, 1.097792745)
		pt3dadd(78.22142029, 101.098732, 86.23999023, 1.097792745)
		pt3dadd(78.27967834, 101.629921, 86.67999268, 1.097792745)
		pt3dadd(78.27954865, 102.3376312, 86.67999268, 1.097792745)
		pt3dadd(78.7534256, 102.8659363, 86.67999268, 1.097792745)
		pt3dadd(78.98246002, 103.553421, 86.67999268, 1.097792745)
		pt3dadd(79.52488708, 103.9832382, 86.67999268, 1.207572103)
		pt3dadd(79.56230164, 104.5342789, 86.23999023, 1.328329325)
		pt3dadd(79.77125549, 105.0296021, 86.67999268, 1.328329325)
		pt3dadd(79.83580017, 105.573494, 87.11999512, 1.328329325)
		pt3dadd(80.12882996, 106.2117996, 87.11999512, 1.328329325)
		pt3dadd(80.45581818, 106.8187637, 87.11999512, 1.328329325)
		pt3dadd(80.8388443, 107.2376328, 86.67999268, 1.207572103)
		pt3dadd(80.85946655, 107.7840424, 87.11999512, 1.207572103)
		pt3dadd(80.81051636, 108.378952, 87.55998993, 1.207572103)
		pt3dadd(80.83639526, 109.0834961, 87.55998993, 1.207572103)
		pt3dadd(80.78811646, 109.6246643, 87.99999237, 1.207572103)
		pt3dadd(80.75171661, 110.3134308, 87.99999237, 1.207572103)
		pt3dadd(81.06356049, 110.9589462, 87.99999237, 1.207572103)
		pt3dadd(81.221138, 111.3981476, 88.44000244, 0.749807179)
		pt3dadd(81.31486511, 111.7730484, 88.44000244, 0.8274522424)
		pt3dadd(81.59603882, 112.1479492, 88.55000305, 0.9050973654)
		pt3dadd(81.87722015, 112.5228577, 88.76999664, 0.8274522424)
		pt3dadd(82.06467438, 112.8977585, 88.87999725, 0.749807179)
		pt3dadd(82.25212097, 113.2726593, 88.87999725, 0.749807179)
		pt3dadd(82.4395752, 113.6475677, 88.87999725, 0.749807179)
		pt3dadd(82.62702179, 114.0224686, 88.87999725, 0.749807179)
		pt3dadd(82.81447601, 114.397377, 88.87999725, 0.749807179)
		pt3dadd(83.00193024, 114.7722778, 88.87999725, 0.749807179)
		pt3dadd(83.09565735, 115.1471786, 88.98999786, 0.749807179)
		pt3dadd(83.18938446, 115.5220871, 89.20999908, 0.8513851166)
		pt3dadd(83.37683868, 115.8969879, 89.31999969, 1.030608058)
		pt3dadd(83.56428528, 116.2718887, 89.31999969, 1.108253241)
		pt3dadd(83.75173187, 116.6467972, 89.43000031, 1.030608058)
		pt3dadd(83.84545898, 117.021698, 89.54000092, 0.8513851166)
		pt3dadd(83.9391861, 117.3965988, 89.43000031, 0.8274522424)
		pt3dadd(84.22036743, 117.7715073, 89.20999908, 0.9827424288)
		pt3dadd(84.50154114, 118.1464081, 88.98999786, 0.9827424288)
		pt3dadd(84.59526825, 118.5213165, 88.98999786, 0.8274522424)
		pt3dadd(84.68899536, 118.8962173, 89.20999908, 0.8274522424)
		pt3dadd(84.97016907, 119.2711182, 89.20999908, 0.9827424288)
		pt3dadd(85.2513504, 119.6460266, 88.98999786, 0.9827424288)
		pt3dadd(85.43880463, 120.0209274, 88.87999725, 0.92903018)
		pt3dadd(85.62625885, 120.3958282, 88.98999786, 0.9529629946)
		pt3dadd(85.81371307, 120.6770096, 89.20999908, 0.8513851166)
		pt3dadd(86.09488678, 120.8644638, 89.20999908, 0.749807179)
		pt3dadd(86.4697876, 121.1456375, 89.09999847, 0.749807179)
		pt3dadd(86.84468842, 121.5205383, 89.20999908, 0.8274522424)
		pt3dadd(87.12586975, 121.8954468, 89.20999908, 0.9050973654)
		pt3dadd(87.31332397, 122.2703476, 89.09999847, 0.8274522424)
		pt3dadd(87.5007782, 122.645256, 89.31999969, 0.749807179)
		pt3dadd(87.68822479, 123.0201569, 89.65000153, 0.749807179)
		pt3dadd(87.87567902, 123.3950577, 89.76000214, 0.749807179)
		pt3dadd(87.9693985, 123.7699661, 89.76000214, 0.749807179)
		pt3dadd(88.06311798, 124.1448669, 89.76000214, 0.8274522424)
		pt3dadd(88.34429932, 124.5197678, 89.76000214, 1.062139869)
		pt3dadd(88.62548065, 124.8946762, 89.76000214, 1.219182491)
		pt3dadd(88.81293488, 125.269577, 89.65000153, 1.094688058)
		pt3dadd(89.09410858, 125.6444778, 89.54000092, 1.049591184)
		pt3dadd(89.37528992, 126.0193863, 89.65000153, 1.174085617)
		pt3dadd(89.56274414, 126.3942871, 89.76000214, 1.139784932)
		pt3dadd(89.84391785, 126.6754684, 89.87000275, 0.9827424288)
		pt3dadd(90.12509918, 126.8629227, 90.08999634, 0.9050973654)
		pt3dadd(90.21882629, 127.1440964, 90.19999695, 0.9050973654)
		pt3dadd(90.31255341, 127.5189972, 90.08999634, 0.8600004911)
		pt3dadd(90.5, 127.8939056, 89.87000275, 0.8149036169)
		pt3dadd(90.68744659, 128.2687988, 89.87000275, 0.8600004911)
		pt3dadd(90.96862793, 128.6437073, 90.08999634, 0.9827424288)
		pt3dadd(91.34353638, 129.0186157, 90.19999695, 1.060387492)
		pt3dadd(91.71843719, 129.3935242, 90.19999695, 1.060387492)
		pt3dadd(91.99961853, 129.7684174, 90.19999695, 0.9827424288)
		pt3dadd(92.18706512, 130.1433258, 90.30999756, 0.8274522424)
		pt3dadd(92.37451935, 130.5182343, 90.41999817, 0.749807179)
		pt3dadd(92.46824646, 130.8931274, 90.30999756, 0.749807179)
		pt3dadd(92.46824646, 131.2680359, 90.08999634, 0.749807179)
		pt3dadd(92.56197357, 131.6429443, 89.97999573, 0.749807179)
		pt3dadd(92.7494278, 132.0178375, 90.08999634, 0.749807179)
		pt3dadd(92.84314728, 132.392746, 90.08999634, 0.749807179)
		pt3dadd(92.84314728, 132.7676544, 89.97999573, 0.749807179)
		pt3dadd(92.84314728, 133.1425476, 90.08999634, 0.749807179)
		pt3dadd(92.84314728, 133.5174561, 90.08999634, 0.749807179)
		pt3dadd(92.93686676, 133.8923645, 89.76000214, 0.749807179)
		pt3dadd(93.12432098, 134.2672577, 89.43000031, 0.749807179)
		pt3dadd(93.12432098, 134.6421661, 89.43000031, 0.749807179)
		pt3dadd(93.03059387, 135.0170746, 89.76000214, 0.749807179)
		pt3dadd(93.12432098, 135.3919678, 90.08999634, 0.749807179)
		pt3dadd(93.31177521, 135.7668762, 90.08999634, 0.7823553681)
		pt3dadd(93.49922943, 136.1417847, 89.97999573, 0.8925486803)
		pt3dadd(93.59295654, 136.5166779, 90.19999695, 0.9376455545)
		pt3dadd(93.68668365, 136.8915863, 90.63999939, 0.9050973654)
		pt3dadd(93.87413025, 137.2664948, 90.97000122, 0.9827424288)
		pt3dadd(94.06158447, 137.6414032, 91.08000183, 1.060387492)
		pt3dadd(94.34276581, 138.0162964, 91.19000244, 1.060387492)
		pt3dadd(94.71767426, 138.3912048, 91.40999603, 0.9827424288)
		pt3dadd(95.09256744, 138.6723938, 91.62999725, 0.9050973654)
		pt3dadd(95.46746826, 138.8598328, 91.84999847, 0.9050973654)
		pt3dadd(95.84237671, 139.047287, 91.95999908, 0.8274522424)
		pt3dadd(96.21727753, 139.1410065, 92.06999969, 0.749807179)
		pt3dadd(96.59218597, 139.2347412, 92.40000153, 0.749807179)
		pt3dadd(96.96707916, 139.5159149, 92.83999634, 0.749807179)
		pt3dadd(97.34198761, 139.7970886, 93.16999817, 0.9372589588)
		pt3dadd(97.71689606, 139.8908234, 93.16999817, 1.312162519)
		pt3dadd(98.09179688, 139.9845428, 93.05999756, 1.499614358)
		pt3dadd(98.46670532, 140.2657166, 93.27999878, 1.312162519)
		pt3dadd(98.74787903, 140.640625, 93.61000061, 0.9372589588)
		pt3dadd(98.93533325, 141.0155334, 93.72000122, 0.9068497419)
		pt3dadd(99.21651459, 141.3904266, 93.61000061, 1.165470243)
		pt3dadd(99.59140778, 141.7653351, 93.5, 1.211583495)
		pt3dadd(99.96631622, 142.1402435, 93.72000122, 1.15611887)
		pt3dadd(100.341217, 142.1402435, 93.72000122, 1.15611887)
		pt3dadd(100.4349442, 142.5151367, 94.04999542, 0.8513851166)
		pt3dadd(100.6223984, 142.8900452, 94.15999603, 0.749807179)
		pt3dadd(100.8098526, 143.2649536, 94.26999664, 0.8274522424)
		pt3dadd(101.0910263, 143.6398468, 94.59999847, 0.9050973654)
		pt3dadd(101.4659271, 144.0147552, 94.81999969, 0.8274522424)
		pt3dadd(101.8408356, 144.3896637, 94.70999908, 0.749807179)
		pt3dadd(102.2157364, 144.7645569, 94.59999847, 0.749807179)
		pt3dadd(102.5906372, 145.1394653, 94.59999847, 0.8274522424)
		pt3dadd(102.9655457, 145.5143738, 94.59999847, 0.9827424288)
		pt3dadd(103.2467194, 145.7955627, 94.70999908, 1.060387492)
		pt3dadd(103.4341736, 145.9830017, 95.04000092, 1.060387492)
		pt3dadd(103.7153549, 146.2641754, 95.36999512, 1.060387492)
		pt3dadd(104.0902481, 146.6390839, 95.58999634, 1.060387492)
		pt3dadd(104.4651566, 147.0139923, 95.80999756, 1.060387492)
		pt3dadd(104.7463455, 147.3888855, 95.91999817, 0.9827424288)
		pt3dadd(104.840065, 147.7637939, 95.91999817, 0.8274522424)
		pt3dadd(104.9337845, 148.1387024, 96.02999878, 0.749807179)
		pt3dadd(105.1212387, 148.5135956, 96.25, 0.749807179)
		pt3dadd(105.3086929, 148.888504, 96.36000061, 0.749807179)
		pt3dadd(105.5898666, 149.2634125, 96.47000122, 0.749807179)
		pt3dadd(105.871048, 149.6383057, 96.80000305, 0.749807179)
		pt3dadd(106.0585022, 150.0132141, 97.12999725, 0.8274522424)
		pt3dadd(106.3396759, 150.3881226, 97.23999786, 1.060387492)
	}

	dend[22] {
		pt3dadd(74.09796906, 87.40431213, 82.72000122, 1.377977371)
		pt3dadd(74.04319, 87.28674316, 82.71999359, 1.667352676)
		pt3dadd(73.69822693, 87.69689941, 82.27999115, 2.017496824)
		pt3dadd(73.65444946, 88.39749146, 82.27999115, 2.017496824)
		pt3dadd(73.6132431, 88.95252228, 81.83998871, 2.219246626)
		pt3dadd(73.6132431, 89.65865326, 81.83998871, 1.834087968)
		pt3dadd(73.52754974, 90.18373871, 81.3999939, 1.834087968)
		pt3dadd(73.52754974, 90.89540863, 81.3999939, 1.834087968)
		pt3dadd(73.4418869, 91.9031601, 82.05999756, 1.049591184)
	}

	dend[23] {
		pt3dadd(73.4418869, 91.9031601, 82.05999756, 1.049591184)
		pt3dadd(73.70150757, 91.9535675, 81.83998871, 1.397005916)
		pt3dadd(73.92216492, 92.61556244, 81.83998871, 1.397005916)
		pt3dadd(73.9278717, 93.16384888, 81.3999939, 1.397005916)
		pt3dadd(74.02391052, 93.72046661, 80.95999146, 1.536706567)
		pt3dadd(74.02391052, 94.43766022, 80.95999146, 1.536706567)
		pt3dadd(74.11355591, 95.15486908, 80.95999146, 1.536706567)
		pt3dadd(74.11355591, 95.87208557, 80.95999146, 1.536706567)
		pt3dadd(74.42733002, 96.49964905, 80.95999146, 1.536706567)
		pt3dadd(75.01006317, 96.94790649, 80.95999146, 1.536706567)
		pt3dadd(75.47718048, 97.26670837, 80.51998901, 1.536706567)
		pt3dadd(76.0192337, 97.71844482, 80.51998901, 1.690377235)
		pt3dadd(76.29026794, 98.39601898, 80.51998901, 1.690377235)
		pt3dadd(76.77124023, 98.63660431, 80.0799942, 1.690377235)
		pt3dadd(77.77262115, 99.13731384, 80.0799942, 2.045356512)
		pt3dadd(78.27333069, 99.63801575, 80.0799942, 2.045356512)
		pt3dadd(78.59680939, 100.5259399, 79.75, 1.060387492)
		pt3dadd(78.63401794, 100.604866, 79.19998932, 1.060387492)
		pt3dadd(79.18856049, 101.0669708, 79.19998932, 1.060387492)
		pt3dadd(79.70309448, 101.2373047, 78.75999451, 1.283069015)
		pt3dadd(80.31906891, 101.549736, 78.31999207, 1.411375999)
		pt3dadd(80.97570038, 101.8311615, 78.31999207, 1.411375999)
		pt3dadd(81.2747879, 102.2908859, 77.87998962, 1.707764983)
		pt3dadd(81.79454041, 102.763382, 77.87998962, 1.707764983)
		pt3dadd(82.26703644, 103.2831345, 77.87998962, 1.707764983)
		pt3dadd(82.88127899, 103.6611328, 77.87998962, 1.707764983)
		pt3dadd(83.40103149, 104.1336212, 77.87998962, 1.707764983)
		pt3dadd(83.4818573, 104.6599731, 77.43999481, 1.707764983)
		pt3dadd(83.42466736, 104.699234, 77.43999481, 1.707764983)
		pt3dadd(83.9887619, 105.0963898, 77.43999481, 1.707764983)
		pt3dadd(84.49044037, 105.5950394, 77.43999481, 1.707764983)
		pt3dadd(84.48583221, 106.3055267, 77.43999481, 1.707764983)
		pt3dadd(85.52375031, 107.0148697, 78.75999451, 1.446915746)
		pt3dadd(85.90440369, 107.6021729, 78.75999451, 1.446915746)
		pt3dadd(86.44749451, 108.0400467, 78.75998688, 1.591607332)
		pt3dadd(86.77062225, 108.6771164, 78.75999451, 1.591607332)
		pt3dadd(86.94490051, 109.1932144, 78.31998444, 1.591607332)
		pt3dadd(87.54722595, 109.5281677, 78.31999207, 1.591607332)
		pt3dadd(87.81871796, 110.1694489, 78.31998444, 1.591607332)
		pt3dadd(87.727211, 110.7095032, 77.87998199, 1.591607332)
		pt3dadd(88.30623627, 110.7541962, 78.31998444, 1.750768065)
		pt3dadd(88.68395233, 111.3410339, 78.31999207, 1.750768065)
		pt3dadd(88.7410202, 112.0439911, 78.31998444, 1.925844908)
		pt3dadd(89.28321838, 112.4715042, 78.31999207, 1.925844908)
		pt3dadd(89.46944427, 112.9682236, 78.75999451, 1.925844908)
		pt3dadd(89.68588257, 113.6573715, 78.75999451, 1.750768065)
		pt3dadd(90.170784, 114.183136, 78.75999451, 1.750768065)
		pt3dadd(90.27542114, 114.8819275, 78.75999451, 1.591607332)
		pt3dadd(90.44036102, 115.5795364, 78.75999451, 1.591607332)
		pt3dadd(90.83371735, 115.9356918, 79.19998932, 1.446915746)
		pt3dadd(91.22020721, 116.3361053, 79.63999176, 1.315377951)
		pt3dadd(91.54145813, 116.960701, 79.63999176, 1.315377951)
		pt3dadd(91.63158417, 117.486351, 79.19998932, 1.315377951)
		pt3dadd(91.79613495, 118.1807251, 79.19998932, 1.315377951)
		pt3dadd(92.18706512, 118.5213165, 79.30999756, 0.8925486803)
		pt3dadd(92.46823883, 118.8962173, 79.30999756, 0.7823553681)
		pt3dadd(92.84314728, 119.2711182, 79.63999939, 0.8274522424)
		pt3dadd(93.12432098, 119.6460266, 79.86000061, 0.9050973654)
		pt3dadd(93.31177521, 120.0209274, 79.75, 0.9050973654)
		pt3dadd(93.49922943, 120.3958282, 79.63999939, 0.9050973654)
		pt3dadd(93.68668365, 120.7707367, 79.63999939, 0.9050973654)
		pt3dadd(93.87413025, 121.1456375, 79.52999878, 0.9050973654)
		pt3dadd(94.06158447, 121.5205383, 79.30999756, 0.92903018)
		pt3dadd(94.2490387, 121.8954468, 79.19999695, 1.110005617)
		pt3dadd(94.43649292, 122.2703476, 79.08999634, 1.198018432)
		pt3dadd(94.53022003, 122.645256, 78.87000275, 0.9719461203)
		pt3dadd(94.53022003, 123.0201569, 78.87000275, 0.8839333057)
		pt3dadd(94.71767426, 123.3950577, 79.08999634, 1.030608058)
		pt3dadd(95.09256744, 123.7699661, 79.19999695, 1.060387492)
	}
	topol7()
	}

proc topol7() {
	dend[24] {
		pt3dadd(95.09256744, 123.7699661, 79.19999695, 1.060387492)
		pt3dadd(94.99884796, 124.1448669, 78.87000275, 0.9827424288)
		pt3dadd(94.81139374, 124.5197678, 78.76000214, 0.9050973654)
		pt3dadd(94.71766663, 124.8946762, 78.76000214, 0.9050973654)
		pt3dadd(94.71766663, 125.269577, 78.76000214, 0.8274522424)
		pt3dadd(94.81139374, 125.6444778, 78.76000214, 0.9068497419)
		pt3dadd(94.99884796, 126.0193863, 78.65000153, 1.141537309)
		pt3dadd(95.09256744, 126.3942871, 78.54000092, 1.062139869)
		pt3dadd(95.18628693, 126.7691956, 78.65000153, 0.8274522424)
		pt3dadd(95.37374115, 127.1440964, 78.76000214, 0.749807179)
		pt3dadd(95.46747589, 127.5189972, 78.65000153, 0.749807179)
		pt3dadd(95.46747589, 127.8939056, 78.31999969, 0.749807179)
		pt3dadd(95.46747589, 128.2687988, 77.98999786, 0.749807179)
		pt3dadd(95.561203, 128.6437073, 77.87999725, 0.8274522424)
		pt3dadd(95.7486496, 129.0186157, 77.87999725, 0.9050973654)
		pt3dadd(95.93610382, 129.3935242, 77.76999664, 0.8274522424)
		pt3dadd(96.0298233, 129.7684174, 77.66000366, 0.749807179)
		pt3dadd(96.0298233, 130.1433258, 77.66000366, 0.749807179)
		pt3dadd(96.12355042, 130.5182343, 77.55000305, 0.749807179)
		pt3dadd(96.21727753, 130.8931274, 77.44000244, 0.749807179)
		pt3dadd(96.21727753, 131.2680359, 77.33000183, 0.749807179)
		pt3dadd(96.31100464, 131.6429443, 77.22000122, 0.749807179)
		pt3dadd(96.49845886, 132.0178375, 77.22000122, 0.749807179)
		pt3dadd(96.59218597, 132.392746, 77, 0.749807179)
		pt3dadd(96.59218597, 132.7676544, 76.66999817, 0.749807179)
		pt3dadd(96.59218597, 133.1425476, 76.44999695, 0.749807179)
		pt3dadd(96.68591309, 133.5174561, 76.33999634, 0.749807179)
		pt3dadd(96.87335968, 133.8923645, 76.33999634, 0.749807179)
		pt3dadd(96.96708679, 134.2672577, 76.23000336, 0.749807179)
		pt3dadd(97.0608139, 134.6421661, 76.12000275, 0.749807179)
		pt3dadd(97.24826813, 135.0170746, 76.23000336, 0.749807179)
		pt3dadd(97.43572235, 135.3919678, 76.44999695, 0.8274522424)
		pt3dadd(97.62317657, 135.7668762, 76.44999695, 0.9376455545)
		pt3dadd(97.62317657, 136.1417847, 76.23000336, 0.8925486803)
		pt3dadd(97.52944183, 136.5166779, 76.01000214, 0.8149036169)
		pt3dadd(97.62317657, 136.8915863, 75.90000153, 0.8925486803)
		pt3dadd(97.71689606, 137.2664948, 76.12000275, 1.015290618)
		pt3dadd(97.71689606, 137.6414032, 76.33999634, 1.015290618)
		pt3dadd(97.81061554, 138.0162964, 76.33999634, 0.9701937437)
		pt3dadd(97.99806976, 138.3912048, 76.33999634, 0.9376455545)
		pt3dadd(98.09179688, 138.7661133, 76.12000275, 0.8274522424)
		pt3dadd(98.18552399, 139.1410065, 75.90000153, 0.7823553681)
		pt3dadd(98.46670532, 139.5159149, 76.12000275, 0.8149036169)
		pt3dadd(98.84160614, 139.8908234, 76.44999695, 0.7823553681)
		pt3dadd(99.21650696, 140.2657166, 76.55999756, 0.749807179)
		pt3dadd(98.93533325, 140.640625, 76.33999634, 0.749807179)
		pt3dadd(98.93533325, 141.0155334, 76.44999695, 0.749807179)
		pt3dadd(99.21650696, 141.3904266, 76.55999756, 0.749807179)
		pt3dadd(99.59140778, 141.4841614, 76.33999634, 0.8474518061)
		pt3dadd(99.87259674, 141.7653351, 76.44999695, 0.8474518061)
		pt3dadd(99.96631622, 142.1402435, 76.44999695, 0.7823553681)
		pt3dadd(100.0600433, 142.5151367, 76.33999634, 0.8513851166)
		pt3dadd(100.2474899, 142.8900452, 76.44999695, 1.030608058)
		pt3dadd(100.4349442, 143.2649536, 76.55999756, 1.084320307)
		pt3dadd(100.6223984, 143.6398468, 76.55999756, 0.9827424288)
		pt3dadd(100.7161255, 144.0147552, 76.66999817, 0.8274522424)
		pt3dadd(100.8098526, 144.295929, 76.77999878, 0.8274522424)
		pt3dadd(100.9972992, 144.4833832, 76.55999756, 0.9376455545)
		pt3dadd(101.0910263, 144.7645569, 76.23000336, 0.8925486803)
		pt3dadd(100.9972992, 145.1394653, 76.23000336, 0.7823553681)
		pt3dadd(100.9035797, 145.5143738, 76.44999695, 0.8274522424)
		pt3dadd(101.0910263, 145.8892822, 76.55999756, 0.9376455545)
		pt3dadd(101.4659271, 146.2641754, 76.55999756, 0.9701937437)
		pt3dadd(101.7471085, 146.6390839, 76.44999695, 0.9376455545)
		pt3dadd(101.8408356, 147.0139923, 76.23000336, 0.8600004911)
		pt3dadd(101.8408356, 147.3888855, 76.12000275, 0.8149036169)
		pt3dadd(101.9345627, 147.7637939, 76.23000336, 0.7823553681)
		pt3dadd(102.1220169, 148.1387024, 76.44999695, 0.749807179)
		pt3dadd(102.2157364, 148.5135956, 76.66999817, 0.749807179)
		pt3dadd(102.2157364, 148.888504, 76.77999878, 0.749807179)
		pt3dadd(102.2157364, 149.2634125, 76.66999817, 0.749807179)
		pt3dadd(102.2157364, 149.6383057, 76.66999817, 0.8274522424)
		pt3dadd(102.2157364, 150.0132141, 76.88999939, 0.9050973654)
		pt3dadd(102.2157364, 150.3881226, 77, 0.8274522424)
		pt3dadd(102.3094559, 150.7630157, 77, 0.749807179)
		pt3dadd(102.4969101, 151.1379242, 77, 0.749807179)
		pt3dadd(102.5906448, 151.5128326, 77, 0.749807179)
		pt3dadd(102.5906448, 151.8877258, 77, 0.749807179)
		pt3dadd(102.5906448, 152.2626343, 77, 0.749807179)
		pt3dadd(102.5906448, 152.6375427, 77, 0.749807179)
		pt3dadd(102.5906448, 153.0124359, 77, 0.749807179)
		pt3dadd(102.5906448, 153.3873444, 77, 0.8274522424)
		pt3dadd(102.4969254, 153.7622528, 77, 0.9050973654)
		pt3dadd(102.4031906, 154.1371613, 77, 0.9050973654)
		pt3dadd(102.5906372, 154.5120544, 77.11000061, 0.9827424288)
		pt3dadd(102.7780991, 154.8869629, 77.22000122, 0.9827424288)
		pt3dadd(102.7780914, 155.2618713, 77.11000061, 0.9050973654)
		pt3dadd(102.9655457, 155.6367645, 77.11000061, 0.9050973654)
		pt3dadd(103.2467194, 156.011673, 77.33000183, 0.8274522424)
		pt3dadd(103.4341736, 156.3865814, 77.33000183, 0.749807179)
		pt3dadd(103.6216278, 156.7614746, 77.11000061, 0.749807179)
		pt3dadd(103.6216278, 157.1363831, 77, 0.749807179)
		pt3dadd(103.5279007, 157.5112915, 76.88999939, 0.749807179)
		pt3dadd(103.7153549, 157.8861847, 76.77999878, 0.749807179)
		pt3dadd(103.9965286, 158.2610931, 76.88999939, 0.749807179)
		pt3dadd(104.0902557, 158.6360016, 77, 0.8274522424)
		pt3dadd(104.1839828, 159.0108948, 76.88999939, 0.9050973654)
		pt3dadd(104.27771, 159.3858032, 76.66999817, 0.9050973654)
		pt3dadd(104.2777023, 159.7607117, 76.44999695, 0.9050973654)
		pt3dadd(104.3714371, 160.1356049, 76.23000336, 0.8274522424)
		pt3dadd(104.4651566, 160.5105133, 76.12000275, 0.749807179)
		pt3dadd(104.3714371, 160.8854218, 76.23000336, 0.749807179)
		pt3dadd(104.2777023, 161.1665955, 76.55999756, 0.749807179)
		pt3dadd(104.3714371, 161.3540344, 76.77999878, 0.749807179)
		pt3dadd(104.4651566, 161.6352234, 76.66999817, 0.749807179)
		pt3dadd(104.4651566, 162.0101318, 76.55999756, 0.749807179)
		pt3dadd(104.4651566, 162.3850403, 76.55999756, 0.749807179)
		pt3dadd(104.5588913, 162.7599335, 76.66999817, 0.749807179)
		pt3dadd(104.6526108, 163.1348419, 76.77999878, 0.749807179)
		pt3dadd(104.5588913, 163.5097504, 76.55999756, 0.749807179)
		pt3dadd(104.558876, 163.8846436, 76.23000336, 0.749807179)
		pt3dadd(104.840065, 164.259552, 76.23000336, 0.749807179)
		pt3dadd(105.1212387, 164.6344604, 76.44999695, 0.749807179)
		pt3dadd(105.2149658, 165.0093536, 76.44999695, 0.749807179)
		pt3dadd(105.2149658, 165.3842621, 76.23000336, 0.749807179)
		pt3dadd(105.2149658, 165.7591705, 76.12000275, 0.749807179)
		pt3dadd(105.3086929, 166.1340637, 76.12000275, 0.8274522424)
		pt3dadd(105.4961395, 166.5089722, 76.12000275, 0.9050973654)
		pt3dadd(105.5898666, 166.8838806, 76.12000275, 0.8274522424)
		pt3dadd(105.5898666, 167.2587738, 76.12000275, 0.749807179)
		pt3dadd(105.5898666, 167.6336823, 76.12000275, 0.749807179)
		pt3dadd(105.5898666, 168.0085907, 76.12000275, 0.749807179)
		pt3dadd(105.6835938, 168.3834839, 76.01000214, 0.749807179)
		pt3dadd(105.7773209, 168.7583923, 75.79000092, 0.749807179)
		pt3dadd(105.6835938, 169.1333008, 75.68000031, 0.749807179)
		pt3dadd(105.5898666, 169.508194, 75.79000092, 0.749807179)
		pt3dadd(105.5898666, 169.8831024, 76.01000214, 0.749807179)
		pt3dadd(105.5898666, 170.2580109, 76.12000275, 0.7823553681)
		pt3dadd(105.4961395, 170.6329193, 76.12000275, 0.8149036169)
		pt3dadd(105.3086929, 170.914093, 76.01000214, 0.7823553681)
		pt3dadd(105.3086929, 171.101532, 75.79000092, 0.749807179)
		pt3dadd(105.5898666, 171.3827209, 75.79000092, 0.9068497419)
		pt3dadd(105.9647751, 171.7576294, 75.90000153, 1.141537309)
		pt3dadd(106.3396759, 172.1325226, 75.68000031, 1.060387492)
		pt3dadd(106.252655, 172.230835, 75.67999268, 1.060387492)
	}

	dend[25] {
		pt3dadd(106.252655, 172.230835, 75.67999268, 1.060387492)
		pt3dadd(106.2879486, 173.0220337, 75.67999268, 0.796684742)
		pt3dadd(106.3967743, 173.8161621, 75.67999268, 0.796684742)
		pt3dadd(106.3631668, 174.5362701, 75.23999023, 0.796684742)
		pt3dadd(106.3631668, 175.2377625, 75.23999023, 0.796684742)
		pt3dadd(106.5280457, 175.9332581, 75.23999023, 0.796684742)
		pt3dadd(106.545845, 175.9377747, 75.23999023, 0.749807179)
		pt3dadd(106.9000931, 176.5887604, 75.23999023, 0.749807179)
		pt3dadd(107.185318, 177.0518341, 74.79999542, 0.749807179)
		pt3dadd(107.0894852, 177.0062714, 74.80000305, 0.749807179)
		pt3dadd(107.3706589, 177.3811798, 74.80000305, 0.749807179)
		pt3dadd(107.464386, 177.756073, 74.69000244, 0.749807179)
		pt3dadd(107.3706589, 178.1309814, 74.36000061, 0.749807179)
		pt3dadd(107.1832123, 178.5058899, 73.91999817, 0.749807179)
		pt3dadd(107.0894852, 178.8807983, 73.59000397, 0.749807179)
		pt3dadd(107.0894852, 179.2556915, 73.48000336, 0.749807179)
		pt3dadd(107.0894852, 179.6306, 73.37000275, 0.749807179)
		pt3dadd(107.0894852, 180.0055084, 73.15000153, 0.749807179)
		pt3dadd(107.0894852, 180.3804016, 73.04000092, 0.749807179)
		pt3dadd(107.0894852, 180.7553101, 73.04000092, 0.749807179)
		pt3dadd(107.0894852, 181.1302185, 72.93000031, 0.749807179)
		pt3dadd(107.0894852, 181.5051117, 72.70999908, 0.749807179)
		pt3dadd(107.0894852, 181.8800201, 72.48999786, 0.749807179)
		pt3dadd(107.0894852, 182.2549286, 72.26999664, 0.749807179)
		pt3dadd(107.1832123, 182.6298218, 72.15999603, 0.749807179)
		pt3dadd(107.3706589, 183.0047302, 72.04999542, 0.749807179)
		pt3dadd(107.5581131, 183.3796387, 71.83000183, 0.749807179)
		pt3dadd(107.8392944, 183.7545319, 71.72000122, 0.749807179)
		pt3dadd(108.1204681, 184.1294403, 71.72000122, 0.749807179)
		pt3dadd(108.1204681, 184.5043488, 71.72000122, 0.749807179)
		pt3dadd(108.0267487, 184.8792419, 71.61000061, 0.7823553681)
		pt3dadd(108.1204681, 185.2541504, 71.38999939, 0.8149036169)
		pt3dadd(108.2141953, 185.6290588, 71.27999878, 0.7823553681)
		pt3dadd(108.3079224, 186.003952, 71.27999878, 0.749807179)
		pt3dadd(108.495369, 186.3788605, 71.27999878, 0.749807179)
		pt3dadd(108.7633209, 187.3510437, 71.71999359, 0.68164289)
		pt3dadd(109.343689, 188.0634766, 71.27999115, 0.68164289)
		pt3dadd(109.6422424, 188.8153229, 71.27999115, 0.68164289)
		pt3dadd(109.8460541, 189.502594, 70.83998871, 0.68164289)
		pt3dadd(110.2431488, 190.412262, 70.83998871, 0.749807179)
		pt3dadd(110.283989, 191.5209808, 69.95999146, 0.749807179)
		pt3dadd(110.1770706, 191.6265564, 69.95999146, 0.749807179)
		pt3dadd(110.1455994, 192.7207947, 69.95999146, 0.749807179)
		pt3dadd(110.3281784, 193.6652374, 69.95999146, 0.749807179)
		pt3dadd(110.9416656, 194.1082916, 69.51998901, 0.749807179)
		pt3dadd(111.1913071, 196.6079102, 69.51998901, 0.749807179)
		pt3dadd(111.2134247, 196.8761597, 69.51999664, 0.749807179)
		pt3dadd(111.1196976, 197.2510681, 69.19000244, 0.749807179)
		pt3dadd(110.932251, 197.6259766, 68.97000122, 0.749807179)
		pt3dadd(110.8385239, 198.0008698, 68.86000061, 0.749807179)
		pt3dadd(111.0135422, 199.4770813, 68.63999176, 0.6816428304)
		pt3dadd(110.9457626, 200.1920013, 68.63999176, 0.99799335)
		pt3dadd(111.133316, 200.9210052, 68.63999176, 0.8247878551)
		pt3dadd(111.7299118, 201.4966125, 68.63998413, 0.8247878551)
		pt3dadd(111.7075958, 202.3782654, 68.63998413, 0.8247878551)
		pt3dadd(111.6795731, 203.2072296, 68.19998169, 0.8247878551)
		pt3dadd(111.6573868, 204.2354736, 68.19998169, 0.8247878551)
		pt3dadd(111.7372818, 204.7924652, 67.75998688, 0.8247878551)
		pt3dadd(112.2725677, 205.3581238, 67.31998444, 1.097792745)
		pt3dadd(112.7584763, 206.0707092, 67.31998444, 0.68164289)
		pt3dadd(113.2368851, 206.8495789, 67.31998444, 0.68164289)
		pt3dadd(113.6044998, 207.5378113, 66.87998199, 0.68164289)
		pt3dadd(113.8218918, 208.1152039, 66.43998718, 0.8247879148)
		pt3dadd(114.0795364, 208.8286133, 65.99998474, 0.8247879148)
		pt3dadd(114.0875854, 208.8323364, 65.99998474, 0.8247879148)
		pt3dadd(114.2167358, 208.8353119, 65.11998749, 0.8247879148)
		pt3dadd(114.5875549, 209.2479858, 65.55999756, 0.749807179)
		pt3dadd(114.681282, 209.622879, 65.44999695, 0.749807179)
		pt3dadd(114.7750092, 209.9977875, 65.33999634, 0.749807179)
		pt3dadd(114.7750092, 210.3726959, 65.44999695, 0.749807179)
		pt3dadd(114.8687363, 210.7475891, 65.44999695, 0.749807179)
		pt3dadd(114.9624634, 211.1224976, 65.23000336, 0.749807179)
		pt3dadd(114.9624634, 211.497406, 65.01000214, 0.749807179)
		pt3dadd(114.9624634, 211.8722992, 64.68000031, 0.749807179)
		pt3dadd(115.0561905, 212.2472076, 64.34999847, 0.749807179)
		pt3dadd(115.3373642, 212.5283813, 64.23999786, 0.749807179)
		pt3dadd(115.712265, 212.7158508, 64.12999725, 0.749807179)
		pt3dadd(116.0871735, 212.9970245, 63.79999924, 0.749807179)
		pt3dadd(116.4620743, 213.3719177, 63.36000061, 0.7823553681)
		pt3dadd(116.8369827, 213.6531067, 63.02999878, 0.8149036169)
		pt3dadd(117.2118835, 213.7468262, 62.80999756, 0.7823553681)
		pt3dadd(117.5867844, 213.8405457, 62.47999954, 0.749807179)
		pt3dadd(117.9616852, 214.0280151, 62.15000153, 0.749807179)
		pt3dadd(118.336586, 214.2154541, 62.04000092, 0.749807179)
		pt3dadd(118.5240479, 214.4966278, 62.04000092, 0.749807179)
		pt3dadd(118.3365936, 214.8715363, 62.15000153, 0.749807179)
		pt3dadd(118.1491394, 215.2464447, 62.26000214, 0.749807179)
		pt3dadd(118.3365936, 215.6213379, 62.04000092, 0.749807179)
		pt3dadd(118.7114944, 215.9962463, 61.70999908, 0.749807179)
		pt3dadd(118.9926834, 216.3711548, 61.48999786, 0.749807179)
		pt3dadd(119.1801224, 216.746048, 61.37999725, 0.749807179)
		pt3dadd(119.3675766, 217.1209564, 61.37999725, 0.749807179)
		pt3dadd(119.4613037, 217.4958649, 61.15999985, 0.749807179)
		pt3dadd(119.4659576, 217.3677673, 61.15999222, 0.749807179)
		pt3dadd(119.8173141, 217.8686066, 60.71999359, 0.749807179)
		pt3dadd(120.0867691, 218.3729095, 60.27999115, 0.749807179)
		pt3dadd(120.5564957, 218.9057159, 60.27999115, 0.749807179)
		pt3dadd(121.0154419, 219.396698, 60.71999359, 0.749807179)
		pt3dadd(121.2955551, 219.9755707, 61.15999222, 0.749807179)
		pt3dadd(121.7729034, 220.533371, 61.15999222, 0.749807179)
		pt3dadd(122.366806, 221.2449036, 61.15999985, 0.749807179)
		pt3dadd(122.5542603, 221.6197968, 60.83000183, 0.749807179)
		pt3dadd(122.835434, 221.9947052, 60.72000122, 0.749807179)
		pt3dadd(123.2103348, 222.3696136, 60.72000122, 0.749807179)
		pt3dadd(123.4915237, 222.7445068, 60.83000183, 0.749807179)
		pt3dadd(123.6789627, 223.1194153, 60.94000244, 0.749807179)
		pt3dadd(123.960144, 223.4943237, 60.94000244, 0.749807179)
		pt3dadd(124.3350525, 223.8692169, 61.04999924, 0.749807179)
		pt3dadd(124.7099533, 224.2441254, 61.04999924, 0.8274522424)
		pt3dadd(124.991127, 224.6190338, 60.72000122, 0.9050973654)
		pt3dadd(125.0848541, 224.993927, 60.5, 0.8274522424)
		pt3dadd(125.0848541, 225.3688354, 60.61000061, 0.749807179)
		pt3dadd(125.1785812, 225.7437439, 60.72000122, 0.749807179)
		pt3dadd(125.4597549, 226.1186371, 60.83000183, 0.749807179)
		pt3dadd(125.7409439, 226.4935455, 61.04999924, 0.749807179)
		pt3dadd(125.8346634, 226.868454, 61.04999924, 0.749807179)
		pt3dadd(125.9283829, 227.2433472, 60.83000183, 0.749807179)
		pt3dadd(126.1158371, 227.6182556, 60.61000061, 0.749807179)
		pt3dadd(126.3032913, 227.9931641, 60.5, 0.749807179)
		pt3dadd(126.5844727, 228.3680573, 60.72000122, 0.749807179)
		pt3dadd(126.81604, 228.9456329, 60.71999359, 0.8247879148)
		pt3dadd(126.9667053, 229.8940735, 60.71999359, 0.8247879148)
		pt3dadd(127.4853821, 230.4078064, 60.71999359, 0.8247879148)
		pt3dadd(127.5471344, 231.1092529, 60.71999359, 0.8247879148)
		pt3dadd(127.7916489, 231.9934692, 60.71999359, 0.8247879148)
		pt3dadd(128.0040588, 232.8777008, 60.71999359, 0.8247879148)
		pt3dadd(128.0040588, 233.6680603, 60.71999359, 0.8247879148)
		pt3dadd(128.1275635, 234.3991547, 60.71999359, 0.8247879148)
		pt3dadd(128.3695984, 235.1006012, 60.71999359, 0.8247879148)
		pt3dadd(128.3399658, 235.8909607, 60.71999359, 0.8247879148)
		pt3dadd(128.2834167, 236.6209717, 60.27999115, 0.8247879148)
		pt3dadd(128.250946, 237.5802002, 60.27999115, 0.9979934096)
		pt3dadd(128.4682617, 238.4395142, 60.27999115, 0.9979934096)
		pt3dadd(128.8704529, 239.0889893, 60.27999115, 0.9979934096)
		pt3dadd(128.9303894, 239.8283844, 60.27999115, 0.9979934096)
		pt3dadd(128.9303894, 240.6876831, 60.27999115, 0.8247878551)
		pt3dadd(128.9903564, 241.4570618, 60.27999115, 0.8247878551)
		pt3dadd(129.5448914, 242.2314453, 60.27999115, 0.8247878551)
		pt3dadd(129.6997681, 243.0307922, 60.27999115, 0.8247878551)
		pt3dadd(130.3492432, 243.8651276, 60.27999115, 0.8247878551)
		pt3dadd(130.4391785, 244.7244263, 60.27999115, 0.8247878551)
		pt3dadd(130.3334961, 245.9885406, 59.84000015, 0.749807179)
		pt3dadd(130.3522034, 246.0345154, 59.83999252, 0.749807179)
		pt3dadd(130.4734497, 246.842865, 59.83999252, 0.907266736)
		pt3dadd(130.4734497, 247.7522583, 59.83999252, 0.907266736)
		pt3dadd(130.4734497, 248.5909119, 59.83999252, 0.907266736)
		pt3dadd(130.4734497, 249.3689423, 59.83999252, 0.907266736)
		pt3dadd(130.7084045, 250.8622742, 59.84000015, 0.749807179)
		pt3dadd(130.7260742, 251.2079163, 59.83999252, 0.749807179)
		pt3dadd(130.8635559, 251.9130402, 59.3999939, 0.749807179)
		pt3dadd(130.8191833, 252.5353241, 58.95999146, 0.749807179)
		pt3dadd(130.9483032, 253.330658, 58.95999146, 0.749807179)
		pt3dadd(130.9483032, 254.03302, 58.95999146, 0.749807179)
		pt3dadd(130.6146851, 254.6113129, 59.29000092, 0.749807179)
		pt3dadd(130.3334961, 254.9862213, 59.51000214, 0.749807179)
		pt3dadd(129.9586182, 255.3611145, 59.72999954, 0.749807179)
		pt3dadd(129.5837097, 255.7360229, 59.84000015, 0.749807179)
		pt3dadd(129.2088013, 256.1109314, 59.95000076, 0.749807179)
		pt3dadd(128.8338928, 256.4858398, 60.16999817, 0.749807179)
		pt3dadd(128.6464539, 256.8607483, 60.16999817, 0.749807179)
		pt3dadd(128.7401733, 257.1419067, 59.84000015, 0.749807179)
		pt3dadd(128.8338928, 257.2356262, 59.40000153, 0.749807179)
		pt3dadd(128.8338928, 257.2356262, 58.95999908, 0.749807179)
	}
	topol8()
	}

proc topol8() {
	dend[26] {
		pt3dadd(106.252655, 172.230835, 75.67999268, 1.060387492)
		pt3dadd(106.7145538, 173.0046692, 76.07794952, 0.749807179)
		pt3dadd(106.7145538, 173.6737518, 76.38273621, 0.749807179)
		pt3dadd(107.0894623, 174.2212372, 76.57152557, 0.749807179)
		pt3dadd(107.0894623, 174.8415833, 76.87487793, 0.749807179)
		pt3dadd(107.0894623, 175.5285034, 76.97315216, 0.749807179)
		pt3dadd(107.0894623, 176.2142181, 77.12487793, 0.749807179)
		pt3dadd(107.0894623, 176.9212952, 77.06728363, 0.749807179)
		pt3dadd(107.4643631, 177.486145, 77.3123703, 0.749807179)
		pt3dadd(107.4643631, 178.1803589, 77.41149902, 0.749807179)
		pt3dadd(107.4643631, 178.8821259, 77.45863342, 0.749807179)
		pt3dadd(107.3706589, 179.2556915, 77.44000244, 0.749807179)
		pt3dadd(107.464386, 179.6306, 77.44000244, 0.749807179)
		pt3dadd(107.464386, 180.0055084, 77.44000244, 0.749807179)
		pt3dadd(107.464386, 180.3804016, 77.44000244, 0.749807179)
		pt3dadd(107.464386, 180.7553101, 77.44000244, 0.8274522424)
		pt3dadd(107.464386, 181.1302185, 77.44000244, 0.9376455545)
		pt3dadd(107.5581131, 181.5051117, 77.33000183, 0.8925486803)
		pt3dadd(107.8392944, 181.8800201, 77, 0.749807179)
		pt3dadd(108.026741, 182.2549286, 77.44000244, 0.749807179)
		pt3dadd(107.8392944, 182.6298218, 77.87999725, 0.749807179)
		pt3dadd(108.1204681, 182.7235413, 78.09999847, 0.749807179)
		pt3dadd(108.2141953, 183.0047302, 77.87999725, 0.749807179)
		pt3dadd(108.3079224, 183.3796387, 77.55000305, 0.749807179)
		pt3dadd(108.495369, 183.7545319, 77.55000305, 0.749807179)
		pt3dadd(108.6828232, 184.1294403, 77.66000366, 0.749807179)
		pt3dadd(108.7765503, 184.5043488, 77.66000366, 0.749807179)
		pt3dadd(108.6828232, 184.8792419, 77.66000366, 0.749807179)
		pt3dadd(108.6828232, 185.2541504, 77.55000305, 0.749807179)
		pt3dadd(108.8702774, 185.6290588, 77.33000183, 0.749807179)
		pt3dadd(109.0577316, 186.003952, 77.22000122, 0.749807179)
		pt3dadd(109.2451859, 186.3788605, 77.44000244, 0.749807179)
		pt3dadd(109.3389053, 186.7537689, 77.76999664, 0.749807179)
		pt3dadd(109.3389053, 187.1286774, 77.87999725, 0.749807179)
		pt3dadd(109.3389053, 187.5035706, 77.87999725, 0.749807179)
		pt3dadd(109.3389053, 187.878479, 77.87999725, 0.749807179)
		pt3dadd(109.3389053, 188.2533875, 77.87999725, 0.749807179)
		pt3dadd(109.4326248, 188.6282806, 77.98999786, 0.749807179)
		pt3dadd(109.620079, 189.0031891, 78.31999969, 0.749807179)
		pt3dadd(109.7138062, 189.3780975, 78.65000153, 0.7823553681)
		pt3dadd(109.620079, 189.7529907, 78.76000214, 0.8149036169)
		pt3dadd(109.3389053, 190.1278992, 78.76000214, 0.7823553681)
		pt3dadd(109.1514511, 190.5028076, 78.76000214, 0.749807179)
		pt3dadd(109.2451859, 190.8777008, 78.87000275, 0.749807179)
		pt3dadd(109.3389053, 191.2526093, 78.97999573, 0.749807179)
		pt3dadd(109.3389053, 191.6275177, 78.76000214, 0.749807179)
		pt3dadd(109.2565842, 191.666687, 78.75999451, 0.749807179)
		pt3dadd(109.0229645, 192.3598938, 78.75999451, 0.749807179)
		pt3dadd(108.8177872, 192.8664703, 79.19998932, 0.749807179)
		pt3dadd(108.4828568, 193.4732361, 79.19998932, 0.749807179)
		pt3dadd(108.3027649, 194.0873413, 79.63999176, 0.749807179)
		pt3dadd(107.8950348, 194.7160034, 79.63999176, 0.749807179)
		pt3dadd(107.8392944, 195.0953674, 79.63999939, 0.749807179)
		pt3dadd(107.8392944, 195.3765411, 79.30999756, 0.749807179)
		pt3dadd(107.8392944, 195.7514496, 79.19999695, 0.749807179)
		pt3dadd(107.9330215, 196.126358, 79.30999756, 0.749807179)
		pt3dadd(108.1204681, 196.5012665, 79.52999878, 0.749807179)
		pt3dadd(108.1204681, 196.8761597, 79.63999939, 0.749807179)
		pt3dadd(107.9330215, 197.2510681, 79.52999878, 0.749807179)
		pt3dadd(107.8392944, 197.6259766, 79.30999756, 0.749807179)
		pt3dadd(107.8392944, 198.0008698, 79.19999695, 0.749807179)
		pt3dadd(107.8392944, 198.3757782, 79.30999756, 0.749807179)
		pt3dadd(107.8392944, 198.7506866, 79.63999939, 0.749807179)
		pt3dadd(107.7455673, 199.1255798, 79.86000061, 0.749807179)
		pt3dadd(107.5581131, 199.5004883, 79.75, 0.749807179)
		pt3dadd(107.464386, 199.8753967, 79.52999878, 0.749807179)
		pt3dadd(107.5581131, 200.2502899, 79.41999817, 0.749807179)
		pt3dadd(107.7455673, 200.6251984, 79.52999878, 0.749807179)
		pt3dadd(107.8392944, 201.0001068, 79.63999939, 0.749807179)
		pt3dadd(107.8392944, 201.375, 79.75, 0.749807179)
		pt3dadd(107.9330215, 201.7499084, 79.86000061, 0.749807179)
		pt3dadd(108.1204681, 202.1248169, 79.75, 0.749807179)
		pt3dadd(108.3079224, 202.4997101, 79.75, 0.749807179)
		pt3dadd(108.5890961, 202.8746185, 79.97000122, 0.749807179)
		pt3dadd(108.8702774, 203.249527, 80.08000183, 0.749807179)
		pt3dadd(108.9640045, 203.6244202, 80.08000183, 0.749807179)
		pt3dadd(108.9640045, 203.9993286, 80.08000183, 0.749807179)
		pt3dadd(108.9640045, 204.3742371, 80.08000183, 0.749807179)
		pt3dadd(108.9640045, 204.7491455, 80.19000244, 0.749807179)
		pt3dadd(108.9640045, 205.1240387, 80.30000305, 0.749807179)
		pt3dadd(108.8702774, 205.4989471, 80.19000244, 0.749807179)
		pt3dadd(108.6828232, 205.8738556, 80.08000183, 0.749807179)
		pt3dadd(108.5890961, 206.2487488, 80.19000244, 0.749807179)
		pt3dadd(108.6828232, 206.6236572, 80.40999603, 0.8274522424)
		pt3dadd(108.8702774, 206.9985657, 80.40999603, 0.9050973654)
		pt3dadd(108.8702774, 207.3734589, 80.19000244, 0.8274522424)
		pt3dadd(108.6828232, 207.7483673, 80.19000244, 0.749807179)
		pt3dadd(108.5890961, 208.1232758, 80.51999664, 0.749807179)
		pt3dadd(108.5890961, 208.4981689, 80.95999908, 0.749807179)
		pt3dadd(108.5890961, 208.8730774, 81.18000031, 0.749807179)
		pt3dadd(108.5890961, 209.2479858, 81.06999969, 0.749807179)
		pt3dadd(108.5890961, 209.622879, 80.95999908, 0.749807179)
		pt3dadd(108.5890961, 209.9977875, 80.95999908, 0.749807179)
		pt3dadd(108.495369, 210.3726959, 81.06999969, 0.749807179)
		pt3dadd(108.4016495, 210.7475891, 81.18000031, 0.749807179)
		pt3dadd(108.4016418, 211.1224976, 81.18000031, 0.749807179)
		pt3dadd(108.3079224, 211.497406, 81.40000153, 0.749807179)
		pt3dadd(108.1204681, 211.8722992, 81.72999573, 0.749807179)
		pt3dadd(107.9330215, 212.2472076, 81.83999634, 0.749807179)
		pt3dadd(107.8392944, 212.6221161, 81.83999634, 0.749807179)
		pt3dadd(107.8392944, 212.9970245, 81.94999695, 0.749807179)
		pt3dadd(107.8392944, 213.3719177, 82.05999756, 0.749807179)
		pt3dadd(107.8392944, 213.7468262, 81.94999695, 0.749807179)
		pt3dadd(107.8392944, 214.1217346, 81.94999695, 0.749807179)
		pt3dadd(107.8392944, 214.4966278, 82.05999756, 0.749807179)
		pt3dadd(107.8392944, 214.8715363, 81.94999695, 0.749807179)
		pt3dadd(107.7455673, 215.2464447, 81.72999573, 0.749807179)
		pt3dadd(107.5581131, 215.6213379, 81.61999512, 0.749807179)
		pt3dadd(107.464386, 215.9962463, 81.72999573, 0.749807179)
		pt3dadd(107.464386, 216.3711548, 81.83999634, 0.749807179)
		pt3dadd(107.5581131, 216.746048, 81.72999573, 0.749807179)
		pt3dadd(107.6518402, 217.1209564, 81.61999512, 0.749807179)
		pt3dadd(107.4643936, 217.4958649, 81.72999573, 0.749807179)
		pt3dadd(107.2769318, 217.8707581, 81.83999634, 0.749807179)
		pt3dadd(107.464386, 218.2456665, 81.83999634, 0.749807179)
		pt3dadd(107.7455673, 218.620575, 81.94999695, 0.749807179)
		pt3dadd(107.8392944, 218.9954681, 82.05999756, 0.749807179)
		pt3dadd(107.9330215, 219.3703766, 81.83999634, 0.749807179)
		pt3dadd(108.1204681, 219.745285, 81.40000153, 0.749807179)
		pt3dadd(108.1204681, 220.1201782, 81.18000031, 0.749807179)
		pt3dadd(107.9330215, 220.4950867, 81.40000153, 0.749807179)
		pt3dadd(107.8392944, 220.8699951, 81.83999634, 0.749807179)
		pt3dadd(107.9330215, 221.2449036, 81.94999695, 0.749807179)
		pt3dadd(108.2141953, 221.6197968, 82.27999878, 0.749807179)
		pt3dadd(108.2141953, 221.9947052, 82.27999878, 0.749807179)
		pt3dadd(108.1204681, 222.3696136, 82.27999878, 0.749807179)
		pt3dadd(107.9330215, 222.7445068, 82.27999878, 0.749807179)
		pt3dadd(107.8392944, 223.1194153, 82.27999878, 0.8274522424)
		pt3dadd(107.9330215, 223.4943237, 82.27999878, 0.9050973654)
		pt3dadd(108.026741, 223.8692169, 82.38999939, 0.8274522424)
		pt3dadd(107.9330215, 224.2441254, 82.61000061, 0.749807179)
		pt3dadd(107.8392944, 224.6190338, 82.72000122, 0.749807179)
		pt3dadd(107.8392944, 224.993927, 82.72000122, 0.749807179)
		pt3dadd(107.9330215, 225.3688354, 82.72000122, 0.749807179)
		pt3dadd(108.1204681, 225.7437439, 82.72000122, 0.749807179)
		pt3dadd(108.2141953, 226.1186371, 82.61000061, 0.749807179)
		pt3dadd(108.2141953, 226.4935455, 82.5, 0.749807179)
		pt3dadd(108.2141953, 226.868454, 82.61000061, 0.749807179)
		pt3dadd(108.1204681, 227.2433472, 82.72000122, 0.749807179)
		pt3dadd(108.0267487, 227.6182556, 82.83000183, 0.749807179)
		pt3dadd(108.2141953, 227.9931641, 83.15999603, 0.749807179)
		pt3dadd(108.495369, 228.3680573, 83.48999786, 0.749807179)
		pt3dadd(108.495369, 228.7429657, 83.59999847, 0.749807179)
		pt3dadd(108.2141953, 229.1178741, 83.59999847, 0.749807179)
		pt3dadd(108.2181091, 229.1307831, 83.59999084, 0.68164289)
		pt3dadd(108.2181091, 230.0269165, 83.59999084, 0.68164289)
		pt3dadd(108.4199829, 230.7851715, 83.59999084, 0.68164289)
		pt3dadd(108.4236298, 231.353653, 83.1599884, 0.68164289)
		pt3dadd(108.495369, 231.7422028, 83.59999847, 0.749807179)
		pt3dadd(108.5890961, 232.1170959, 83.59999847, 0.749807179)
		pt3dadd(108.5890961, 232.4920044, 83.59999847, 0.749807179)
		pt3dadd(108.495369, 232.8669128, 83.48999786, 0.749807179)
		pt3dadd(108.3079224, 233.241806, 83.37999725, 0.749807179)
		pt3dadd(108.3079224, 233.6167145, 83.48999786, 0.749807179)
		pt3dadd(108.495369, 233.9916229, 83.70999908, 0.749807179)
		pt3dadd(108.5890961, 234.3665161, 83.81999969, 0.749807179)
		pt3dadd(108.495369, 234.7414246, 83.70999908, 0.749807179)
		pt3dadd(108.3079224, 235.116333, 83.59999847, 0.749807179)
		pt3dadd(108.3079224, 235.4912262, 83.70999908, 0.749807179)
		pt3dadd(108.4016418, 235.8661346, 83.81999969, 0.749807179)
		pt3dadd(108.3079224, 236.2410431, 83.70999908, 0.749807179)
		pt3dadd(108.2141953, 236.6159363, 83.48999786, 0.749807179)
		pt3dadd(108.3079224, 236.9908447, 83.37999725, 0.749807179)
		pt3dadd(108.495369, 237.3657532, 83.59999847, 0.749807179)
		pt3dadd(108.495369, 237.7406616, 84.04000092, 0.749807179)
		pt3dadd(108.4016495, 238.1155548, 84.36999512, 0.749807179)
		pt3dadd(108.495369, 238.4904633, 84.36999512, 0.749807179)
		pt3dadd(108.6828232, 238.8653717, 84.25999451, 0.749807179)
		pt3dadd(108.8702774, 239.2402649, 84.36999512, 0.749807179)
		pt3dadd(108.9640045, 239.6151733, 84.47999573, 0.749807179)
		pt3dadd(109.0577316, 239.9900818, 84.47999573, 0.749807179)
		pt3dadd(109.2451859, 240.364975, 84.36999512, 0.749807179)
		pt3dadd(109.3389053, 240.7398834, 84.15000153, 0.749807179)
		pt3dadd(109.3389053, 241.1147919, 84.15000153, 0.749807179)
		pt3dadd(109.3389053, 241.4896851, 84.36999512, 0.749807179)
		pt3dadd(109.3389053, 241.8645935, 84.36999512, 0.749807179)
		pt3dadd(109.3389053, 242.239502, 84.15000153, 0.749807179)
		pt3dadd(109.4326248, 242.6143951, 83.93000031, 0.7823553681)
		pt3dadd(109.620079, 242.9893036, 83.81999969, 0.8149036169)
		pt3dadd(109.7138062, 243.364212, 83.93000031, 0.7823553681)
		pt3dadd(109.7138062, 243.7391052, 84.04000092, 0.749807179)
		pt3dadd(109.8075333, 244.1140137, 84.04000092, 0.749807179)
		pt3dadd(109.9949875, 244.4889221, 84.04000092, 0.749807179)
		pt3dadd(110.0887146, 244.8638153, 84.04000092, 0.749807179)
		pt3dadd(110.0316162, 244.9305267, 84.03999329, 0.749807179)
		pt3dadd(110.1309891, 245.5387878, 83.59999084, 0.749807179)
		pt3dadd(110.2322006, 246.1898041, 83.1599884, 0.749807179)
		pt3dadd(110.5272064, 246.9364624, 83.1599884, 0.749807179)
		pt3dadd(110.5738678, 247.6664734, 83.1599884, 0.749807179)
		pt3dadd(110.5038681, 248.4364777, 83.1599884, 0.68164289)
		pt3dadd(110.5955353, 249.4164886, 83.1599884, 0.6196753383)
		pt3dadd(110.5955353, 250.256485, 83.1599884, 0.6196753383)
		pt3dadd(110.4138718, 251.0298309, 83.1599884, 0.749807179)
		pt3dadd(110.2771988, 251.8464966, 83.1599884, 0.749807179)
		pt3dadd(110.0887146, 251.9869843, 83.59999847, 0.749807179)
		pt3dadd(109.9949875, 252.3618927, 83.37999725, 0.749807179)
		pt3dadd(109.8075333, 252.7368011, 83.48999786, 0.749807179)
		pt3dadd(109.7138062, 253.1116943, 83.59999847, 0.749807179)
		pt3dadd(109.620079, 253.4866028, 83.48999786, 0.749807179)
		pt3dadd(109.3389053, 253.8615112, 83.26999664, 0.749807179)
		pt3dadd(109.0577316, 254.2364197, 83.26999664, 0.749807179)
		pt3dadd(108.8702774, 254.6113129, 83.48999786, 0.749807179)
		pt3dadd(108.6828232, 254.9862213, 83.70999908, 0.749807179)
		pt3dadd(108.495369, 255.3611145, 83.81999969, 0.749807179)
		pt3dadd(108.2141953, 255.7360229, 83.70999908, 0.749807179)
		pt3dadd(107.9330215, 256.1109314, 83.59999847, 0.749807179)
		pt3dadd(107.8392944, 256.4858398, 83.59999847, 0.749807179)
		pt3dadd(107.7455673, 256.8607483, 83.70999908, 0.749807179)
		pt3dadd(107.4643936, 257.2356262, 83.81999969, 0.749807179)
		pt3dadd(107.0894852, 257.6105347, 83.59999847, 0.749807179)
		pt3dadd(107.3996429, 257.599823, 83.59999084, 0.749807179)
		pt3dadd(107.1764297, 258.2694702, 83.59999084, 0.8247879148)
		pt3dadd(107.1694946, 258.8752136, 84.03999329, 0.68164289)
		pt3dadd(107.1242447, 259.5797119, 84.03999329, 0.68164289)
		pt3dadd(107.1921158, 260.2842407, 84.03999329, 0.68164289)
		pt3dadd(107.5879974, 260.8788757, 84.03999329, 0.68164289)
		pt3dadd(108.1163788, 261.3636169, 84.03999329, 0.8247879148)
		pt3dadd(108.7110138, 261.9129944, 84.03999329, 0.8247879148)
		pt3dadd(109.1672821, 262.2741394, 83.59999084, 0.5633412004)
		pt3dadd(109.5480576, 263.1473083, 83.59999084, 0.5633412004)
		pt3dadd(109.7039795, 263.8891602, 83.59999084, 0.5633412004)
		pt3dadd(110.0887146, 264.7337036, 82.72000122, 1.060387492)
		pt3dadd(110.1319504, 264.7365417, 82.71999359, 0.796684742)
		pt3dadd(110.4094543, 265.4810791, 82.71999359, 0.796684742)
		pt3dadd(111.0321426, 266.1037598, 82.71999359, 0.7242588401)
		pt3dadd(111.5871429, 266.6316833, 82.71998596, 0.6584171057)
		pt3dadd(112.186142, 267.1393127, 82.71998596, 0.5985609889)
		pt3dadd(112.3485794, 267.8296814, 82.71998596, 0.796684742)
		pt3dadd(112.3248901, 268.526825, 82.71998596, 0.7242588401)
		pt3dadd(112.4162598, 269.3999329, 82.71998596, 0.544146359)
		pt3dadd(112.4162598, 270.1376953, 82.71998596, 0.544146359)
		pt3dadd(112.4162598, 270.8551331, 82.71998596, 0.544146359)
		pt3dadd(112.4162598, 271.6605835, 82.71998596, 0.544146359)
		pt3dadd(112.8545151, 272.2358704, 82.71998596, 0.544146359)
		pt3dadd(111.5883255, 272.9815979, 83.15999603, 0.749807179)
	}
	topol9()
	}

proc topol9() {
	dend[27] {
		pt3dadd(95.09256744, 123.7699661, 79.19999695, 1.060387492)
		pt3dadd(95.10836792, 123.7368011, 79.19998932, 1.060387492)
		pt3dadd(95.61767578, 124.2460785, 79.19998932, 1.060387492)
		pt3dadd(96.18358612, 124.6422119, 79.19998932, 1.060387492)
		pt3dadd(96.35336304, 125.3212967, 79.19998932, 1.060387492)
		pt3dadd(96.57681274, 125.8029785, 78.75999451, 1.060387492)
		pt3dadd(97.03231049, 126.3723221, 78.75999451, 1.060387492)
		pt3dadd(97.60164642, 126.7708893, 78.75999451, 0.9639886022)
		pt3dadd(98.00022125, 127.340271, 78.75999451, 0.9639886022)
		pt3dadd(98.11408234, 128.023468, 78.75999451, 0.9639886022)
		pt3dadd(98.62651062, 128.5359344, 78.75999451, 0.9639886022)
		pt3dadd(98.91117859, 129.2191772, 78.75999451, 0.9639886022)
		pt3dadd(99.30974579, 129.7885132, 78.75999451, 0.8763532639)
		pt3dadd(99.48055267, 130.471756, 78.75999451, 0.8763532639)
		pt3dadd(99.59441376, 131.1549988, 78.75999451, 0.8763532639)
		pt3dadd(99.70828247, 131.8382263, 78.75999451, 0.8763532639)
		pt3dadd(100.2207108, 132.3506317, 78.75999451, 0.8763532639)
		pt3dadd(100.1841049, 133.0509644, 78.31999207, 0.8763532639)
		pt3dadd(100.4705048, 133.6810608, 78.31999207, 0.8763532639)
		pt3dadd(100.5278015, 134.3684692, 78.31999207, 0.8763532639)
		pt3dadd(100.9287796, 134.9412689, 78.31999207, 0.8763532639)
		pt3dadd(101.3870468, 135.4568481, 78.31999207, 0.8763532639)
		pt3dadd(101.3870468, 136.2014771, 78.31999207, 0.8763532639)
		pt3dadd(101.4733276, 136.734726, 78.75999451, 0.8763532639)
		pt3dadd(101.4163742, 137.474884, 78.75999451, 0.8763532639)
		pt3dadd(101.4163742, 138.2150269, 78.75999451, 0.8763532639)
		pt3dadd(101.4733276, 138.9552155, 78.75999451, 0.8763532639)
		pt3dadd(101.8149414, 139.5815125, 78.75999451, 0.796684742)
		pt3dadd(101.9857559, 140.2647552, 78.75999451, 0.796684742)
		pt3dadd(102.0689087, 140.8268127, 79.19998932, 0.796684742)
		pt3dadd(102.2952499, 141.5058899, 79.19998932, 0.796684742)
		pt3dadd(102.3518448, 142.2415771, 79.19998932, 0.796684742)
		pt3dadd(102.9743271, 142.6377258, 79.19998932, 0.8763532639)
		pt3dadd(103.1440964, 143.316803, 79.19998932, 0.8763532639)
		pt3dadd(103.5968094, 143.8826752, 79.19998932, 0.8763532639)
		pt3dadd(103.9518509, 144.3066711, 79.63999176, 0.9639886022)
		pt3dadd(103.8797836, 144.844696, 79.19998932, 0.9639886022)
		pt3dadd(104.2192841, 145.4671783, 79.19998932, 0.9639886022)
		pt3dadd(104.5022583, 146.1462555, 79.19998932, 0.8763532639)
		pt3dadd(105.0115738, 146.6555634, 79.19998932, 0.8763532639)
		pt3dadd(104.946434, 147.210968, 78.75999451, 0.8763532639)
		pt3dadd(105.0602951, 147.8941956, 78.75999451, 0.8763532639)
		pt3dadd(105.0602951, 148.6343842, 78.75999451, 0.8763532639)
		pt3dadd(105.4019089, 149.2606812, 78.75999451, 0.8763532639)
		pt3dadd(105.9143448, 149.7730713, 78.75999451, 0.796684742)
		pt3dadd(106.2559586, 150.3993683, 78.75999451, 0.796684742)
		pt3dadd(106.4267731, 151.0825958, 78.75999451, 0.796684742)
		pt3dadd(106.8288956, 151.6105347, 78.31999207, 0.796684742)
		pt3dadd(107.1053467, 151.9488678, 78.75999451, 0.6196753383)
		pt3dadd(107.2771454, 152.6487885, 78.75999451, 0.9979934096)
		pt3dadd(107.5658112, 153.3786621, 78.31999207, 0.6816428304)
		pt3dadd(107.9807816, 153.9536438, 78.31999207, 0.8247878551)
		pt3dadd(108.4269791, 154.5130157, 78.31999207, 1.097792745)
		pt3dadd(108.6975632, 155.7046051, 78.31999207, 0.9072666764)
		pt3dadd(109.1437454, 156.4226837, 78.31999207, 1.097792745)
		pt3dadd(109.4780731, 157.0262909, 78.31999207, 1.097792745)
		pt3dadd(109.5677643, 157.621994, 78.75999451, 0.99799335)
		pt3dadd(109.6453934, 158.5102386, 78.75999451, 0.99799335)
		pt3dadd(109.7230148, 159.2406921, 78.75999451, 1.328329325)
		pt3dadd(109.9100876, 159.943161, 78.75999451, 1.328329325)
		pt3dadd(110.2524033, 160.6150818, 78.75999451, 1.328329325)
		pt3dadd(110.2689514, 161.3328094, 78.75999451, 1.328329325)
		pt3dadd(110.1934128, 161.4099426, 78.31999207, 1.328329325)
		pt3dadd(110.3698883, 162.0101318, 78.76000214, 0.8149036169)
		pt3dadd(110.4636154, 162.3850403, 78.65000153, 0.7823553681)
		pt3dadd(110.5573425, 162.7599335, 78.54000092, 0.749807179)
		pt3dadd(110.7447968, 163.1348419, 78.65000153, 0.749807179)
		pt3dadd(110.8385239, 163.5097504, 78.76000214, 0.749807179)
		pt3dadd(110.932251, 163.8846436, 78.65000153, 0.749807179)
		pt3dadd(111.1196976, 164.259552, 78.54000092, 0.749807179)
		pt3dadd(111.2134247, 164.6344604, 78.65000153, 0.749807179)
		pt3dadd(111.3071518, 165.0093536, 78.65000153, 0.749807179)
		pt3dadd(111.5883255, 165.3842621, 78.43000031, 0.749807179)
		pt3dadd(111.9632339, 165.7591705, 78.31999969, 0.749807179)
		pt3dadd(112.2444077, 166.1340637, 78.31999969, 0.749807179)
		pt3dadd(112.3381348, 166.5089722, 78.43000031, 0.749807179)
		pt3dadd(112.2444077, 166.8838806, 78.65000153, 0.749807179)
		pt3dadd(112.1506805, 167.2587738, 78.76000214, 0.749807179)
		pt3dadd(112.2444077, 167.6336823, 78.87000275, 0.749807179)
		pt3dadd(112.4318619, 167.914856, 78.97999573, 0.749807179)
		pt3dadd(112.6193085, 168.1023102, 78.76000214, 0.749807179)
		pt3dadd(112.8067627, 168.3834839, 78.54000092, 0.749807179)
		pt3dadd(112.9942169, 168.7583923, 78.65000153, 0.749807179)
		pt3dadd(113.1816711, 169.1333008, 78.65000153, 0.749807179)
		pt3dadd(113.4628448, 169.508194, 78.43000031, 0.749807179)
		pt3dadd(113.7440262, 169.8831024, 78.31999969, 0.749807179)
		pt3dadd(113.8377457, 170.2580109, 78.43000031, 0.8274522424)
		pt3dadd(113.8377457, 170.6329193, 78.54000092, 0.9050973654)
		pt3dadd(113.9314651, 171.0078125, 78.54000092, 0.8274522424)
		pt3dadd(114.2126465, 171.3827209, 78.54000092, 0.749807179)
		pt3dadd(114.4938278, 171.7576294, 78.43000031, 0.749807179)
		pt3dadd(114.681282, 172.1325226, 78.31999969, 0.749807179)
		pt3dadd(114.9624634, 172.507431, 78.31999969, 0.749807179)
		pt3dadd(115.2436371, 172.8823395, 78.43000031, 0.749807179)
		pt3dadd(115.4310913, 173.2572327, 78.65000153, 0.749807179)
		pt3dadd(115.5248108, 173.6321411, 78.87000275, 0.749807179)
		pt3dadd(115.4310913, 174.0070496, 79.08999634, 0.749807179)
		pt3dadd(115.3373642, 174.3819427, 79.08999634, 0.749807179)
		pt3dadd(115.4310913, 174.7568512, 78.87000275, 0.749807179)
		pt3dadd(115.6185379, 175.1317596, 78.87000275, 0.749807179)
		pt3dadd(115.8059921, 175.5066528, 79.08999634, 0.749807179)
		pt3dadd(115.9934464, 175.8815613, 79.19999695, 0.749807179)
		pt3dadd(116.0871735, 176.2564697, 79.30999756, 0.749807179)
		pt3dadd(116.0871735, 176.6313629, 79.41999817, 0.749807179)
		pt3dadd(116.1809006, 177.0062714, 79.30999756, 0.749807179)
		pt3dadd(116.4620743, 177.3811798, 79.30999756, 0.749807179)
		pt3dadd(116.743248, 177.756073, 79.41999817, 0.749807179)
		pt3dadd(116.8369751, 178.1309814, 79.30999756, 0.749807179)
		pt3dadd(116.8369751, 178.5058899, 79.19999695, 0.749807179)
		pt3dadd(116.8369751, 178.8807983, 79.19999695, 0.749807179)
		pt3dadd(116.9307022, 179.2556915, 79.19999695, 0.749807179)
		pt3dadd(117.1181564, 179.6306, 79.19999695, 0.749807179)
		pt3dadd(117.2118835, 180.0055084, 79.19999695, 0.749807179)
		pt3dadd(117.3056107, 180.3804016, 79.19999695, 0.749807179)
		pt3dadd(117.5867844, 180.7553101, 79.19999695, 0.749807179)
		pt3dadd(117.6805115, 181.1302185, 78.97999573, 0.749807179)
		pt3dadd(117.9616852, 181.5051117, 79.19999695, 0.749807179)
		pt3dadd(118.0554123, 181.8800201, 79.19999695, 0.9050973654)
		pt3dadd(118.2428665, 182.2549286, 79.19999695, 0.8274522424)
		pt3dadd(118.4303207, 182.6298218, 79.19999695, 0.749807179)
		pt3dadd(118.7114944, 183.0047302, 79.30999756, 0.749807179)
		pt3dadd(118.9926834, 183.3796387, 79.41999817, 0.749807179)
		pt3dadd(119.1801224, 183.7545319, 79.30999756, 0.749807179)
		pt3dadd(119.4613037, 184.1294403, 79.08999634, 0.749807179)
		pt3dadd(119.7424774, 184.5043488, 78.97999573, 0.749807179)
		pt3dadd(119.9299316, 184.8792419, 79.19999695, 0.749807179)
		pt3dadd(120.211113, 185.2541504, 79.63999939, 0.749807179)
		pt3dadd(120.4922943, 185.6290588, 80.08000183, 0.749807179)
		pt3dadd(120.5860138, 186.003952, 80.51999664, 0.749807179)
		pt3dadd(120.5752945, 185.9800873, 80.51998138, 0.749807179)
		pt3dadd(120.6455154, 185.9773712, 79.63998413, 0.749807179)
		pt3dadd(120.831749, 186.0077057, 78.75998688, 0.749807179)
		pt3dadd(121.231514, 186.624939, 78.75998688, 0.749807179)
		pt3dadd(121.3358231, 186.7537689, 79.19999695, 0.749807179)
		pt3dadd(121.6169968, 187.1286774, 79.19999695, 0.749807179)
		pt3dadd(121.804451, 187.5035706, 79.19999695, 0.749807179)
		pt3dadd(121.9918976, 187.878479, 79.30999756, 0.749807179)
		pt3dadd(122.0856247, 188.2533875, 79.52999878, 0.749807179)
		pt3dadd(122.0856247, 188.6282806, 79.63999939, 0.749807179)
		pt3dadd(122.0856247, 189.0031891, 79.52999878, 0.749807179)
		pt3dadd(122.1793518, 189.3780975, 79.30999756, 0.749807179)
		pt3dadd(122.366806, 189.7529907, 79.30999756, 0.749807179)
		pt3dadd(122.5542603, 190.1278992, 79.52999878, 0.749807179)
		pt3dadd(122.7417068, 190.5028076, 79.63999939, 0.749807179)
		pt3dadd(122.835434, 190.8777008, 79.52999878, 0.749807179)
		pt3dadd(122.9291611, 191.2526093, 79.30999756, 0.749807179)
		pt3dadd(123.2103348, 191.533783, 79.30999756, 0.749807179)
		pt3dadd(123.4915237, 191.7212372, 79.63999939, 0.749807179)
		pt3dadd(123.4915161, 192.0024109, 80.08000183, 0.749807179)
		pt3dadd(123.397789, 192.3773193, 80.30000305, 0.749807179)
		pt3dadd(123.5852432, 192.7522278, 80.30000305, 0.749807179)
		pt3dadd(123.8664169, 193.127121, 80.40999603, 0.749807179)
		pt3dadd(123.960144, 193.5020294, 80.51999664, 0.749807179)
		pt3dadd(124.2413254, 193.8769379, 80.30000305, 0.749807179)
		pt3dadd(124.3350525, 194.2518311, 80.51999664, 0.8274522424)
		pt3dadd(124.2413254, 194.6267395, 80.84999847, 0.9827424288)
		pt3dadd(123.960144, 195.0016479, 80.95999908, 1.060387492)
		pt3dadd(123.8664169, 195.3765411, 80.73999786, 0.9050973654)
		pt3dadd(123.6789627, 195.7514496, 80.95999908, 0.9050973654)
		pt3dadd(123.5852432, 196.126358, 81.40000153, 0.749807179)
		pt3dadd(123.6789627, 196.2200928, 81.72999573, 0.749807179)
		pt3dadd(123.960144, 196.5012665, 81.83999634, 0.749807179)
		pt3dadd(124.3350525, 196.8761597, 82.05999756, 0.749807179)
		pt3dadd(124.6162262, 197.2510681, 82.05999756, 0.749807179)
		pt3dadd(124.8036804, 197.6259766, 82.16999817, 0.749807179)
		pt3dadd(125.0848618, 197.9071503, 82.38999939, 0.749807179)
		pt3dadd(125.3660355, 198.0008698, 82.72000122, 0.749807179)
		pt3dadd(125.4597626, 198.0008698, 83.15999603, 0.749807179)
		pt3dadd(125.5534897, 198.0008698, 83.48999786, 0.749807179)
		pt3dadd(125.8346634, 198.0946045, 83.59999847, 0.749807179)
		pt3dadd(126.0221176, 198.3757782, 83.48999786, 0.749807179)
		pt3dadd(126.02211, 198.7506866, 83.26999664, 0.749807179)
		pt3dadd(126.2095642, 199.0318604, 83.26999664, 0.749807179)
		pt3dadd(126.4907455, 199.2192993, 83.59999847, 0.749807179)
		pt3dadd(126.5844727, 199.5004883, 83.93000031, 0.749807179)
		pt3dadd(126.6781998, 199.8753967, 84.15000153, 0.749807179)
		pt3dadd(126.9593735, 200.2502899, 84.47999573, 0.749807179)
		pt3dadd(127.3342819, 200.6251984, 84.69999695, 0.749807179)
		pt3dadd(127.7091827, 201.0001068, 84.58999634, 0.749807179)
		pt3dadd(127.9903641, 201.375, 84.47999573, 0.749807179)
		pt3dadd(128.1777954, 201.7499084, 84.47999573, 0.749807179)
		pt3dadd(128.4589844, 202.1248169, 84.47999573, 0.749807179)
		pt3dadd(128.5595398, 202.1188965, 84.03998566, 0.749807179)
		pt3dadd(129.1966553, 202.4367523, 84.03998566, 0.749807179)
		pt3dadd(129.300354, 202.5365906, 83.15998077, 0.749807179)
		pt3dadd(129.2151184, 202.5303955, 84.03998566, 0.749807179)
		pt3dadd(129.1298828, 202.5242004, 84.91998291, 0.749807179)
		pt3dadd(129.0041504, 203.2101898, 84.91998291, 0.749807179)
		pt3dadd(129.2293396, 203.8318634, 85.35998535, 0.749807179)
		pt3dadd(129.7426453, 204.2929077, 85.35998535, 0.749807179)
		pt3dadd(130.0254211, 205.0354004, 85.35998535, 0.907266736)
		pt3dadd(130.4328613, 205.619751, 85.35998535, 0.907266736)
		pt3dadd(130.9635925, 206.3622437, 85.35998535, 1.097792745)
		pt3dadd(131.28125, 207.177124, 85.35998535, 1.097792745)
		pt3dadd(131.5653687, 207.8311615, 85.35998535, 1.097792745)
		pt3dadd(131.4582214, 207.7483673, 85.80000305, 0.749807179)
		pt3dadd(131.5519409, 208.1232758, 85.80000305, 0.749807179)
		pt3dadd(131.7394104, 208.4981689, 85.80000305, 0.749807179)
		pt3dadd(131.9268494, 208.8730774, 85.80000305, 0.7823553681)
		pt3dadd(132.1143188, 209.2479858, 85.91000366, 0.8149036169)
		pt3dadd(132.2080383, 209.5291595, 86.23999786, 0.7823553681)
		pt3dadd(132.3017578, 209.622879, 86.68000031, 0.749807179)
		pt3dadd(132.5829163, 209.7166138, 87.01000214, 0.749807179)
		pt3dadd(132.8641052, 209.9977875, 87.01000214, 0.749807179)
		pt3dadd(133.0515747, 210.3726959, 86.90000153, 0.749807179)
		pt3dadd(133.2390137, 210.7475891, 87.01000214, 0.749807179)
		pt3dadd(133.4264526, 211.1224976, 87.12000275, 0.749807179)
		pt3dadd(133.7076416, 211.497406, 87.23000336, 0.749807179)
		pt3dadd(133.9888306, 211.8722992, 87.44999695, 0.749807179)
		pt3dadd(134.1762695, 212.2472076, 87.44999695, 0.749807179)
		pt3dadd(134.363739, 212.6221161, 87.23000336, 0.7823553681)
		pt3dadd(134.551178, 212.9970245, 87.23000336, 0.8925486803)
		pt3dadd(134.8323364, 213.3719177, 87.44999695, 1.039223433)
		pt3dadd(135.0198059, 213.7468262, 87.66999817, 1.030608058)
		pt3dadd(135.0198059, 214.1217346, 88, 0.8513851166)
		pt3dadd(135.2072449, 214.4966278, 88.33000183, 0.749807179)
		pt3dadd(135.5821533, 214.8715363, 88.44000244, 0.749807179)
		pt3dadd(135.9570618, 215.15271, 88.55000305, 0.8274522424)
		pt3dadd(136.3319702, 215.3401642, 88.87999725, 0.9050973654)
		pt3dadd(136.6131592, 215.6213379, 89.20999908, 0.8274522424)
		pt3dadd(136.7068787, 215.9962463, 89.43000031, 0.749807179)
		pt3dadd(136.7068787, 216.3711548, 89.76000214, 0.749807179)
		pt3dadd(136.8005981, 216.746048, 90.08999634, 0.749807179)
		pt3dadd(137.0817566, 217.1209564, 90.30999756, 0.8274522424)
		pt3dadd(137.3629456, 217.4021301, 90.63999939, 0.9827424288)
		pt3dadd(137.550415, 217.5895844, 90.97000122, 0.9827424288)
		pt3dadd(137.737854, 217.8707581, 91.19000244, 0.8274522424)
		pt3dadd(137.925293, 218.2456665, 91.40999603, 0.749807179)
		pt3dadd(138.1127625, 218.620575, 91.62999725, 0.8274522424)
		pt3dadd(138.3002319, 218.9954681, 91.95999908, 0.9050973654)
		pt3dadd(138.4876709, 219.2766418, 92.40000153, 0.8274522424)
		pt3dadd(138.6751099, 219.4641113, 92.83999634, 0.749807179)
		pt3dadd(138.9562988, 219.745285, 93.27999878, 0.749807179)
		pt3dadd(139.3312073, 220.1201782, 93.72000122, 0.749807179)
		pt3dadd(139.6123657, 220.4950867, 94.15999603, 0.749807179)
		pt3dadd(139.7998047, 220.7762756, 94.59999847, 0.8274522424)
		pt3dadd(140.0809937, 220.9637146, 95.04000092, 0.9050973654)
		pt3dadd(140.4559021, 221.1511841, 95.36999512, 0.8274522424)
		pt3dadd(140.8308105, 221.2449036, 95.47999573, 0.8274522424)
		pt3dadd(141.205719, 221.338623, 95.58999634, 0.9827424288)
		pt3dadd(141.5806274, 221.6197968, 95.91999817, 1.060387492)
		pt3dadd(141.5503845, 221.6443787, 95.91998291, 1.060387492)
		pt3dadd(141.8598022, 222.0800934, 96.35998535, 1.060387492)
		pt3dadd(142.2765198, 222.508194, 96.79998779, 0.796684742)
		pt3dadd(142.9118958, 223.0314331, 96.79998779, 0.796684742)
		pt3dadd(142.8714294, 223.6692047, 97.2399826, 0.796684742)
		pt3dadd(142.9057312, 224.3318939, 97.67998505, 0.796684742)
		pt3dadd(142.8690491, 225.0655212, 97.67998505, 0.796684742)
		pt3dadd(143.412384, 225.2364502, 98.11998749, 0.796684742)
		pt3dadd(143.8640137, 225.3184357, 98.99998474, 0.796684742)
	}

	dend[28] {
		pt3dadd(73.4418869, 91.9031601, 82.05999756, 1.049591184)
		pt3dadd(73.18813324, 91.75474548, 81.3999939, 1.154550314)
		pt3dadd(72.59350586, 92.13274384, 81.3999939, 1.154550314)
		pt3dadd(72.45514679, 92.81972504, 81.3999939, 1.154550314)
		pt3dadd(72.15718079, 93.25904083, 80.95999146, 1.154550314)
		pt3dadd(71.65299988, 93.75015259, 80.95999146, 1.154550314)
		pt3dadd(71.21849823, 94.29560852, 80.95999146, 1.154550314)
		pt3dadd(70.87303925, 94.71643066, 80.51998901, 1.154550314)
		pt3dadd(70.39128876, 95.26068878, 80.51998901, 1.154550314)
		pt3dadd(70.07794952, 95.70430756, 80.0799942, 1.049591184)
		pt3dadd(70.02828217, 96.2971344, 79.63999176, 1.397005916)
		pt3dadd(69.93328857, 96.98190308, 79.63999176, 1.397005916)
		pt3dadd(69.69802094, 97.47151184, 79.19998932, 1.536706567)
		pt3dadd(69.3981781, 98.11842346, 79.19998932, 1.397005916)
		pt3dadd(68.94228363, 98.42214203, 78.75999451, 1.397005916)
		pt3dadd(68.62155914, 98.87606049, 78.31999207, 1.536706567)
		pt3dadd(68.5242691, 99.58387756, 78.31999207, 1.536706567)
		pt3dadd(68.38626099, 100.2776489, 78.31999207, 1.536706567)
		pt3dadd(68.07131195, 100.7198486, 77.87998962, 1.690377235)
		pt3dadd(67.72655487, 101.3460999, 77.87998962, 1.690377235)
		pt3dadd(67.52559662, 101.8637848, 77.43999481, 1.536706567)
		pt3dadd(67.94275665, 102.4241257, 77.43999481, 1.397005916)
		pt3dadd(67.66690063, 102.8980026, 76.99999237, 1.397005916)
		pt3dadd(67.66299438, 103.5935059, 76.99999237, 1.397005916)
		pt3dadd(67.97267914, 104.2537003, 76.99999237, 1.397005916)
		pt3dadd(67.46949768, 104.7860718, 76.99999237, 1.397005916)
		pt3dadd(67.1545639, 105.2375336, 76.55998993, 1.270005345)
		pt3dadd(67.13744354, 105.249115, 76.55998993, 1.270005345)
		pt3dadd(67.27726746, 105.924057, 76.55998993, 1.270005345)
		pt3dadd(67.04685211, 106.4135208, 76.11999512, 1.270005345)
		pt3dadd(66.79085541, 106.8838043, 75.67999268, 1.270005345)
		pt3dadd(66.89785767, 107.588562, 75.67999268, 1.154550314)
		pt3dadd(66.64069366, 108.0802002, 75.23999023, 1.154550314)
		pt3dadd(66.38528442, 108.5548248, 74.79999542, 1.154550314)
		pt3dadd(66.24724579, 109.2468567, 74.79999542, 1.154550314)
		pt3dadd(66.10762787, 109.9365082, 74.79999542, 1.154550314)
	}
	topol10()
	}

proc topol10() {
	dend[29] {
		pt3dadd(66.10762787, 109.9365082, 74.79999542, 1.154550314)
		pt3dadd(66.07021332, 110.2048416, 74.79999542, 1.154550314)
		pt3dadd(66.21746063, 110.7422104, 74.35999298, 1.154550314)
		pt3dadd(66.09246063, 111.2112808, 73.47999573, 1.154550314)
		pt3dadd(66.28086853, 111.8968124, 73.47999573, 1.154550314)
		pt3dadd(65.87698364, 112.4161682, 73.03999329, 1.154550314)
		pt3dadd(65.47244263, 112.7554779, 72.1599884, 1.154550314)
		pt3dadd(65.16201019, 113.0126266, 71.27999115, 0.9541737437)
		pt3dadd(65.0949173, 113.7050629, 71.27999115, 0.9541737437)
		pt3dadd(64.99668121, 114.3974991, 71.27999115, 0.9541737437)
		pt3dadd(64.74045563, 115.0117111, 70.83998871, 1.049591184)
		pt3dadd(64.58246613, 115.5761261, 70.3999939, 0.9541737437)
		pt3dadd(64.68276978, 116.2831268, 70.3999939, 0.9541737437)
		pt3dadd(64.54113007, 116.5676804, 69.51998901, 0.9541737437)
		pt3dadd(64.45653534, 117.1325226, 69.0799942, 0.9541737437)
		pt3dadd(64.40390778, 117.6734924, 68.63999176, 0.8674306273)
		pt3dadd(64.6414032, 118.1535339, 68.19998932, 1.049591064)
		pt3dadd(64.8523407, 118.8274994, 68.19998932, 0.8674305677)
		pt3dadd(64.77746582, 119.3601837, 67.75999451, 0.8674305677)
		pt3dadd(64.52072906, 119.8370667, 66.87998962, 0.8674305677)
		pt3dadd(64.37418365, 120.3602524, 66.43999481, 0.8674305677)
		pt3dadd(64.7835083, 120.7069778, 65.99999237, 0.8674305677)
		pt3dadd(64.57501221, 121.1140594, 65.11999512, 1.049591064)
		pt3dadd(64.4343338, 121.629303, 64.67999268, 1.049591064)
		pt3dadd(64.10050964, 122.1143875, 64.23999023, 0.8674305677)
		pt3dadd(63.99763489, 122.6473236, 63.79999161, 1.154550195)
		pt3dadd(63.85557556, 123.1892853, 63.35999298, 1.154550195)
		pt3dadd(63.57144547, 123.7376709, 62.47999191, 0.8674305677)
		pt3dadd(63.42938232, 124.4626923, 62.03999329, 0.8674305677)
		pt3dadd(63.06665802, 125.0652924, 62.03999329, 0.8674305677)
		pt3dadd(62.762146, 125.5240631, 61.59999084, 1.049591064)
		pt3dadd(62.3010025, 125.8383026, 60.71999359, 0.8674305677)
		pt3dadd(62.3010025, 126.5404892, 60.71999359, 1.049591064)
		pt3dadd(62.15303802, 127.0631485, 60.27999115, 0.7885732055)
		pt3dadd(62.00508118, 127.5904236, 59.83999252, 0.7885732055)
		pt3dadd(61.98633194, 128.3375702, 59.3999939, 1.049591064)
		pt3dadd(61.56119537, 128.8739319, 58.51999283, 0.7885732055)
		pt3dadd(61.37226105, 129.3878937, 58.07999039, 0.7885732055)
		pt3dadd(61.22397614, 130.1693573, 57.63999176, 0.7885732055)
		pt3dadd(61.22397614, 130.8683472, 57.63999176, 0.7885732055)
		pt3dadd(60.8744812, 131.4783783, 57.63999176, 0.7885732055)
		pt3dadd(60.45761871, 131.8425598, 57.19999313, 0.7885732055)
		pt3dadd(60.28468323, 132.5471039, 57.19999313, 0.7885732055)
		pt3dadd(60.41054916, 132.4808655, 57.63999176, 0.68164289)
		pt3dadd(60.19374466, 133.1856689, 57.63999176, 0.68164289)
		pt3dadd(59.86933517, 133.7035217, 57.19999313, 0.68164289)
		pt3dadd(59.76261902, 134.1506195, 56.31999207, 0.68164289)
		pt3dadd(59.59815598, 134.8500977, 55.87999344, 0.68164289)
		pt3dadd(59.43215942, 135.5022125, 55.439991, 0.68164289)
		pt3dadd(58.98468399, 136.0614777, 55.439991, 0.68164289)
		pt3dadd(58.64125061, 137.2759552, 54.1199913, 0.68164289)
		pt3dadd(58.46797562, 137.7850952, 53.67999268, 0.5633412004)
		pt3dadd(57.89485168, 138.3583679, 53.67999268, 0.5633412004)
		pt3dadd(57.37080383, 138.8765259, 53.23999023, 0.5633412004)
		pt3dadd(57.07326508, 139.4582825, 52.79999161, 0.5633412004)
		pt3dadd(57.07326508, 140.2123413, 52.79999161, 0.5633412004)
		pt3dadd(56.94799423, 140.7464294, 52.35999298, 0.5633412004)
		pt3dadd(56.88077164, 141.3448181, 51.91999054, 0.5121283531)
		pt3dadd(56.69552994, 141.8903503, 51.47999191, 0.5121283531)
		pt3dadd(56.21170425, 142.3225555, 51.03999329, 0.68164289)
		pt3dadd(55.96216965, 142.878479, 50.59999084, 0.68164289)
		pt3dadd(55.7706871, 143.4399414, 50.15999222, 0.6196753383)
		pt3dadd(55.16968536, 144.281311, 50.15999603, 0.6196753383)
		pt3dadd(54.92932129, 144.942276, 50.15999603, 0.6196753383)
		pt3dadd(54.79191971, 145.5179596, 49.71999741, 0.6196753383)
		pt3dadd(54.47167206, 146.0991821, 49.27999496, 0.6196753383)
		pt3dadd(54.19132996, 146.4791565, 48.39999771, 0.749807179)
		pt3dadd(53.8028183, 147.0106354, 47.95999527, 0.749807179)
		pt3dadd(53.41100693, 147.6713867, 47.51999664, 0.749807179)
		pt3dadd(53.51570892, 148.5882874, 47.0799942, 0.749807179)
		pt3dadd(53.30812454, 149.1999969, 46.63999557, 0.749807179)
		pt3dadd(52.97281647, 149.6276703, 46.19999695, 0.749807179)
		pt3dadd(52.69833755, 150.1223907, 45.75999451, 0.749807179)
		pt3dadd(52.12628174, 150.7578735, 45.75999451, 0.907266736)
		pt3dadd(51.65493774, 151.2602234, 45.31999588, 0.907266736)
		pt3dadd(51.5270462, 152.0269012, 45.31999588, 0.907266736)
		pt3dadd(51.30784988, 152.6016846, 44.87999725, 0.907266736)
		pt3dadd(51.02262878, 153.1815033, 44.43999481, 0.907266736)
		pt3dadd(50.95799255, 153.8920288, 44.43999481, 0.907266736)
		pt3dadd(50.67034912, 154.3505249, 43.99999619, 0.749807179)
		pt3dadd(50.44578552, 154.9429932, 43.55999756, 0.749807179)
		pt3dadd(50.05869675, 155.8126831, 42.67999649, 0.749807179)
		pt3dadd(50.04137421, 155.8121338, 42.67999649, 0.749807179)
		pt3dadd(49.86136246, 156.0621338, 41.79999542, 0.749807179)
		pt3dadd(49.93185806, 156.0424652, 42.23999405, 0.749807179)
		pt3dadd(49.49852371, 156.6744995, 41.79999542, 0.749807179)
		pt3dadd(48.96298599, 157.265976, 41.79999542, 0.6196753383)
		pt3dadd(48.42745209, 157.905426, 41.79999542, 0.6196753383)
		pt3dadd(48.0352478, 158.4404297, 41.3599968, 0.6196753383)
		pt3dadd(47.69213867, 158.9330597, 40.91999435, 0.68164289)
		pt3dadd(47.2362175, 159.594223, 40.47999573, 0.6196753383)
		pt3dadd(47.04670715, 160.0990448, 40.0399971, 0.6196753383)
		pt3dadd(46.63574982, 160.5434265, 39.59999466, 0.5633412004)
		pt3dadd(46.13654327, 161.1045227, 39.59999466, 0.6196753383)
		pt3dadd(45.88299561, 161.6235962, 39.15999603, 0.5633412004)
		pt3dadd(45.62598419, 162.2986298, 38.71999741, 0.5633412004)
		pt3dadd(45.23331451, 162.9168701, 38.71999741, 0.5633412004)
		pt3dadd(45.04237366, 163.4172668, 37.83999634, 0.5633412004)
		pt3dadd(45.04585266, 163.3751984, 38.27999496, 0.5633412004)
		pt3dadd(45.06558228, 163.4325409, 36.95999527, 0.5633412004)
		pt3dadd(45.05968857, 163.5003815, 37.39999771, 0.5633412004)
		pt3dadd(44.79020691, 164.0457916, 36.95999527, 0.5633412004)
		pt3dadd(44.46127701, 164.5967865, 36.51999664, 0.5633412004)
		pt3dadd(44.18236542, 165.1533508, 36.0799942, 0.5633412004)
		pt3dadd(43.84331894, 165.6457825, 35.63999557, 0.5121283531)
		pt3dadd(43.37700272, 166.1861877, 35.63999557, 0.5121283531)
		pt3dadd(43.02883911, 166.686554, 35.19999695, 0.5121283531)
		pt3dadd(42.50057602, 167.2126312, 35.19999695, 0.5121283531)
		pt3dadd(42.38544846, 168.0383606, 34.75999451, 0.5121283531)
		pt3dadd(42.38544846, 168.743927, 34.75999451, 0.5121283531)
		pt3dadd(42.32591629, 169.5023956, 34.75999451, 0.5121283531)
		pt3dadd(42.32591629, 170.4019775, 34.75999451, 0.5121283531)
		pt3dadd(42.38544846, 171.4074097, 34.75999451, 0.5121283531)
		pt3dadd(42.74134064, 172.0129395, 34.31999588, 0.4655712247)
		pt3dadd(42.38753891, 172.7311401, 33.87999725, 0.4655712247)
		pt3dadd(42.32730865, 173.5698853, 33.87999725, 0.4655712247)
		pt3dadd(42.32730865, 174.4621582, 33.87999725, 0.4655712247)
		pt3dadd(42.32800674, 175.0356445, 33.43999481, 0.4655712247)
		pt3dadd(42.3216095, 175.3371277, 33.43999481, 0.4655712247)
		pt3dadd(42.304039, 175.3104858, 33.43999481, 0.4655712247)
		pt3dadd(42.37334061, 175.4254913, 32.55999756, 0.4655712247)
		pt3dadd(42.4426384, 175.5404968, 31.67999649, 0.4655712247)
		pt3dadd(42.04190063, 176.0355835, 31.23999596, 0.4655712247)
		pt3dadd(42.07377243, 176.641922, 30.79999542, 0.4232465625)
		pt3dadd(42.13752365, 177.0994263, 29.91999626, 0.4232465625)
		pt3dadd(42.13752365, 177.8218536, 29.91999626, 0.4232465625)
		pt3dadd(42.33767319, 178.3409119, 29.47999573, 0.4232465625)
		pt3dadd(42.40351486, 178.4871521, 28.59999657, 0.4232465625)
		pt3dadd(42.00826645, 179.2231293, 28.59999657, 0.4232465625)
		pt3dadd(41.83930969, 179.7187195, 27.7199955, 0.4232465625)
		pt3dadd(41.95802307, 180.1667023, 26.83999634, 0.4232465625)
		pt3dadd(41.58010483, 180.5946503, 26.3999958, 0.4232465625)
		pt3dadd(41.6101532, 180.6160126, 25.95999527, 0.4232465625)
		pt3dadd(41.09301376, 181.1312256, 25.95999527, 0.4232465625)
		pt3dadd(41.05966949, 181.2594299, 25.07999611, 0.4232465625)
		pt3dadd(40.83094406, 181.7752991, 24.63999557, 0.4232465625)
		pt3dadd(40.63922501, 182.3400116, 24.19999695, 0.4232465625)
		pt3dadd(40.55610275, 182.8822021, 23.75999641, 0.4232465625)
		pt3dadd(40.35512924, 183.4659882, 23.31999588, 0.4232465625)
		pt3dadd(40.33550644, 183.9929352, 22.43999672, 0.4232465625)
		pt3dadd(40.39508438, 184.089325, 21.55999565, 0.4232465625)
		pt3dadd(40.27520752, 184.9726257, 21.55999565, 0.4232465625)
		pt3dadd(39.83145523, 185.7381592, 21.55999565, 0.4232465625)
		pt3dadd(39.81610107, 186.2926331, 21.11999512, 0.4232465625)
		pt3dadd(39.71662903, 186.8469238, 20.67999649, 0.4232465625)
		pt3dadd(39.4299736, 187.6256104, 20.67999649, 0.4232465625)
		pt3dadd(39.4299736, 188.3272705, 20.67999649, 0.4232465625)
		pt3dadd(39.47224808, 188.7807617, 19.79999542, 0.4232465625)
		pt3dadd(39.70395279, 189.4190674, 19.3599968, 0.4232465625)
		pt3dadd(39.68480301, 190.1460876, 18.91999626, 0.4232465625)
		pt3dadd(39.70733261, 190.9191895, 18.47999573, 0.4232465625)
		pt3dadd(39.79205704, 191.6950684, 18.47999573, 0.4232465625)
		pt3dadd(39.87677765, 192.4620361, 18.47999573, 0.5121283531)
		pt3dadd(40.17776871, 193.1487427, 18.47999573, 0.4655712247)
		pt3dadd(40.23044586, 193.5133667, 17.59999657, 0.4655712247)
		pt3dadd(40.30017853, 194.1996155, 17.15999603, 0.4655712247)
		pt3dadd(40.1929512, 194.0950775, 17.15999603, 0.4655712247)
		pt3dadd(40.4651947, 194.7286377, 17.15999603, 0.4655712247)
		pt3dadd(40.20478821, 195.0018768, 16.27999687, 0.4655712247)
		pt3dadd(40.28036118, 194.9509125, 16.7199955, 0.4655712247)
		pt3dadd(40.42523193, 194.946991, 15.83999825, 0.4655712247)
		pt3dadd(40.31753159, 195.1508789, 14.95999813, 0.4655712247)
		pt3dadd(39.93737793, 195.5903015, 14.5199976, 0.4655712247)
		pt3dadd(39.23221588, 196.2644806, 14.5199976, 0.4655712247)
		pt3dadd(39.284832, 196.4705963, 13.63999844, 0.4655712247)
		pt3dadd(39.51706696, 197.169281, 13.63999844, 0.4655712247)
		pt3dadd(39.57424927, 197.850769, 13.1999979, 0.4655712247)
		pt3dadd(39.63143539, 198.5236816, 12.75999832, 0.4655712247)
		pt3dadd(39.74580765, 198.8917847, 11.87999821, 0.4655712247)
		pt3dadd(39.95448685, 199.5061493, 11.43999767, 0.4655712247)
		pt3dadd(39.95448685, 200.2720337, 11.43999767, 0.4655712247)
		pt3dadd(39.91976166, 200.967804, 10.99999809, 0.4655712247)
		pt3dadd(39.75814056, 201.4887085, 10.55999756, 0.4655712247)
		pt3dadd(39.28906631, 202.0223236, 10.55999756, 0.4655712247)
		pt3dadd(39.24574661, 202.5681458, 10.11999798, 0.4655712247)
		pt3dadd(39.24574661, 203.2904205, 10.11999798, 0.4655712247)
		pt3dadd(39.34415436, 203.7178955, 9.239997864, 0.4655712247)
		pt3dadd(39.05291748, 204.3581696, 9.239997864, 0.4655712247)
		pt3dadd(38.98844528, 205.1674042, 9.239997864, 0.4655712247)
		pt3dadd(39.04516602, 205.4284821, 8.359997749, 0.4655712247)
	}

	dend[30] {
		pt3dadd(66.10762787, 109.9365082, 74.79999542, 1.154550314)
		pt3dadd(66.14340973, 110.2592697, 74.79999542, 1.154550314)
		pt3dadd(65.98400116, 110.7852554, 75.23999023, 1.154550314)
		pt3dadd(65.93025208, 111.4837494, 75.23999023, 1.154550314)
		pt3dadd(65.61017609, 112.1100311, 75.23999023, 1.154550314)
		pt3dadd(65.51935577, 112.8482819, 74.79999542, 1.154550314)
		pt3dadd(64.9963913, 113.3110886, 74.79999542, 1.154550314)
		pt3dadd(64.60955811, 113.9056168, 74.79999542, 1.154550314)
		pt3dadd(64.42037201, 114.5725861, 74.79999542, 1.049591184)
		pt3dadd(64.13342285, 115.1997147, 74.79999542, 1.049591184)
		pt3dadd(64.0745697, 115.9128342, 74.79999542, 1.049591184)
		pt3dadd(64.14563751, 116.6089554, 74.79999542, 1.270005345)
		pt3dadd(63.85736084, 117.2400818, 74.79999542, 1.049591184)
		pt3dadd(63.77139282, 117.7921371, 74.35999298, 1.049591184)
		pt3dadd(63.38183212, 118.3856201, 74.35999298, 1.049591184)
		pt3dadd(63.32006073, 119.0226822, 73.91999054, 1.270005345)
		pt3dadd(62.89562988, 119.5806885, 73.91999054, 1.270005345)
		pt3dadd(62.57066727, 120.2150269, 73.91999054, 1.270005345)
		pt3dadd(62.47325897, 120.9156036, 73.91999054, 1.270005345)
		pt3dadd(62.62671661, 121.8221436, 73.47999573, 1.049591184)
		pt3dadd(62.26461029, 122.4255295, 73.47999573, 1.049591184)
		pt3dadd(62.04829025, 123.1613312, 73.03999329, 0.8674306273)
		pt3dadd(61.55374527, 123.6750336, 73.03999329, 0.8674306273)
		pt3dadd(61.25617599, 124.3251038, 73.03999329, 0.8674306273)
		pt3dadd(61.09380722, 124.8567047, 72.59999084, 0.7885732651)
		pt3dadd(60.56768036, 125.3601685, 72.59999084, 0.9541736841)
		pt3dadd(60.20603943, 125.9640961, 72.59999084, 0.9541736841)
		pt3dadd(60.19316483, 126.5099564, 72.1599884, 0.9541736841)
		pt3dadd(60.2022171, 126.5294952, 72.1599884, 0.9541736841)
		pt3dadd(59.96643829, 127.2014389, 72.1599884, 0.9541736841)
		pt3dadd(60.02621841, 127.9151001, 72.1599884, 1.049591064)
		pt3dadd(60.15776443, 128.6018524, 72.1599884, 1.154550195)
		pt3dadd(60.18022156, 129.2918701, 72.1599884, 1.049591064)
		pt3dadd(60.21988678, 130.0523376, 71.71999359, 1.049591064)
		pt3dadd(60.015625, 130.7111969, 71.71999359, 1.049591064)
		pt3dadd(59.73620605, 131.3611908, 71.71999359, 0.9541736841)
		pt3dadd(59.3443985, 131.9372406, 71.71999359, 0.9541736841)
		pt3dadd(59.2896347, 132.6409454, 71.71999359, 1.154550195)
		pt3dadd(59.23432922, 133.3451233, 71.71999359, 0.9541736841)
		pt3dadd(59.13647461, 133.8794403, 71.27999115, 0.9541736841)
		pt3dadd(58.66633606, 134.4150696, 71.27999115, 0.9541736841)
		pt3dadd(58.42279053, 135.0762024, 71.27999115, 0.9541736841)
		pt3dadd(58.57221985, 135.5910187, 70.83998871, 0.9541736841)
		pt3dadd(58.1756897, 136.2073669, 70.83998871, 0.9541736841)
		pt3dadd(57.742836, 136.7795715, 70.83998871, 0.7885732055)
		pt3dadd(57.75589752, 137.4799957, 70.83998871, 0.7885732055)
		pt3dadd(57.76841736, 138.184433, 70.83998871, 0.7885732055)
		pt3dadd(57.78162384, 138.8928833, 70.83998871, 0.9541736245)
		pt3dadd(57.65578079, 139.4173279, 70.3999939, 0.9541736245)
		pt3dadd(57.48078156, 140.1070709, 70.3999939, 0.9541736245)
		pt3dadd(57.35158539, 140.9017334, 69.95999146, 0.9541736245)
		pt3dadd(57.12960052, 141.4634247, 69.95999146, 0.68164289)
		pt3dadd(56.7458725, 142.0671539, 69.95999146, 0.6196753383)
		pt3dadd(56.72288513, 142.069458, 69.95999146, 0.6196753383)
		pt3dadd(56.55205917, 142.782135, 69.95999146, 0.6196753383)
		pt3dadd(56.66846466, 143.4993134, 69.95999146, 0.6196753383)
		pt3dadd(56.35728455, 144.1661072, 69.95999146, 0.6196753383)
		pt3dadd(56.06925201, 144.9030762, 69.95999146, 0.6196753383)
		pt3dadd(55.72769165, 146.2641754, 70.40000153, 0.749807179)
		pt3dadd(55.73110962, 146.2254639, 70.3999939, 0.749807179)
		pt3dadd(55.85515213, 146.3897858, 69.51998901, 0.749807179)
		pt3dadd(55.86589813, 146.3376007, 69.95999146, 0.6196753383)
		pt3dadd(54.88343048, 147.6436157, 69.95999146, 0.6196753383)
		pt3dadd(54.91047287, 147.694519, 69.95999146, 0.6196753383)
		pt3dadd(54.79043198, 148.1387024, 70.29000092, 0.749807179)
		pt3dadd(54.88415909, 148.5135956, 70.40000153, 0.749807179)
		pt3dadd(54.8841629, 148.888504, 70.29000092, 0.749807179)
		pt3dadd(54.60298157, 149.2634125, 70.06999969, 0.749807179)
		pt3dadd(54.22807693, 149.6383057, 69.95999908, 0.749807179)
		pt3dadd(54.22782135, 149.7064209, 69.95999146, 0.6196753383)
		pt3dadd(53.93334961, 150.3507538, 69.95999146, 0.6196753383)
		pt3dadd(53.68632507, 151.1419067, 69.95999146, 0.6196753383)
		pt3dadd(53.89139557, 151.8227234, 69.95999146, 0.6196753383)
		pt3dadd(53.85317612, 151.8877258, 70.40000153, 0.749807179)
		pt3dadd(53.5719986, 152.2626343, 70.18000031, 0.749807179)
		pt3dadd(53.47827148, 152.5438232, 70.40000153, 0.749807179)
		pt3dadd(53.4927597, 152.8716736, 69.95999146, 0.749807179)
		pt3dadd(53.10336685, 153.7622528, 69.95999908, 0.749807179)
		pt3dadd(53.10336685, 154.1371613, 69.73999786, 0.749807179)
		pt3dadd(53.00963974, 154.5120544, 69.73999786, 0.749807179)
		pt3dadd(52.72846603, 154.8869629, 69.62999725, 0.749807179)
		pt3dadd(52.51977539, 155.2669525, 69.51998901, 0.6196753383)
		pt3dadd(52.18781662, 155.936615, 69.51998901, 0.6196753383)
		pt3dadd(51.73111343, 156.5961609, 69.51998901, 0.6196753383)
		pt3dadd(51.25798035, 157.0980988, 69.51998901, 0.6196753383)
		pt3dadd(51.05202103, 157.8335571, 69.51998901, 0.6196753383)
		pt3dadd(51.07743835, 158.5572357, 69.51998901, 0.6196753383)
		pt3dadd(50.89319611, 159.3866577, 69.51998901, 0.6196753383)
		pt3dadd(50.71858215, 160.1371918, 69.51998901, 0.6196753383)
		pt3dadd(50.60461426, 160.8309784, 69.51998901, 0.68164289)
		pt3dadd(50.45166397, 161.6782074, 69.51998901, 0.68164289)
		pt3dadd(50.20893097, 162.3795624, 69.51998901, 0.749807179)
		pt3dadd(50.00175095, 163.0741272, 69.51998901, 0.907266736)
		pt3dadd(50.16357422, 163.7765961, 69.51998901, 0.8247879148)
		pt3dadd(49.99316406, 164.4753265, 69.51998901, 0.8247879148)
		pt3dadd(50.00019836, 165.2317352, 69.51998901, 0.749807179)
		pt3dadd(49.7292366, 166.1340637, 69.95999908, 0.749807179)
		pt3dadd(49.7184639, 166.1074677, 69.95999146, 0.749807179)
		pt3dadd(49.55088425, 166.8773346, 69.51998901, 0.749807179)
		pt3dadd(49.23474884, 167.6410217, 69.51998901, 0.749807179)
		pt3dadd(49.36432648, 168.3299713, 69.51998901, 0.749807179)
		pt3dadd(49.36048126, 168.338562, 69.51998901, 0.749807179)
		pt3dadd(49.21008682, 169.0134125, 69.51998901, 0.68164289)
		pt3dadd(49.06611252, 169.6938934, 69.51998901, 0.68164289)
		pt3dadd(49.05312729, 169.2778168, 69.51998901, 0.749807179)
		pt3dadd(48.91605377, 171.1269073, 69.51998901, 0.749807179)
		pt3dadd(48.91424561, 171.0812988, 69.51998901, 0.749807179)
		pt3dadd(48.85666275, 171.6224976, 69.0799942, 0.68164289)
		pt3dadd(48.82727432, 171.7376709, 69.0799942, 0.749807179)
		pt3dadd(48.67405701, 172.4135132, 69.0799942, 0.749807179)
		pt3dadd(48.68236923, 172.3600159, 69.0799942, 0.749807179)
		pt3dadd(48.54550552, 173.0444031, 69.0799942, 0.749807179)
		pt3dadd(48.54966736, 173.0487366, 69.0799942, 0.68164289)
		pt3dadd(48.29639053, 173.7139282, 69.0799942, 0.68164289)
		pt3dadd(48.2708168, 173.8205719, 69.0799942, 0.749807179)
		pt3dadd(48.17244339, 174.2151489, 69.0799942, 0.5633412004)
		pt3dadd(48.33168793, 174.9266205, 69.0799942, 0.5633412004)
		pt3dadd(48.45007324, 175.5809174, 69.51998901, 0.5633412004)
	}
	topol11()
	}

proc topol11() {
	dend[31] {
		pt3dadd(48.45007324, 175.5809174, 69.51998901, 0.5633412004)
		pt3dadd(48.56908798, 176.317688, 69.51998901, 0.5633412004)
		pt3dadd(48.50451279, 177.2025452, 69.51998901, 0.5121283531)
		pt3dadd(48.43023682, 177.9065399, 69.51998901, 0.5121283531)
		pt3dadd(48.38137054, 178.7064819, 69.51998901, 0.5121283531)
		pt3dadd(48.2623024, 179.4362488, 69.51998901, 0.5121283531)
		pt3dadd(48.38445663, 180.2141418, 69.51998901, 0.4655712247)
		pt3dadd(48.207798, 180.9187622, 69.51998901, 0.4655712247)
		pt3dadd(47.76227188, 181.4984589, 69.51998901, 0.4655712247)
		pt3dadd(47.24324036, 181.9920349, 69.51998901, 0.4655712247)
		pt3dadd(47.19144821, 182.6803741, 69.51998901, 0.4655712247)
		pt3dadd(47.13918686, 183.3749847, 69.51998901, 0.4655712247)
		pt3dadd(47.13843918, 183.3379211, 69.51998901, 0.4655712247)
		pt3dadd(47.13048935, 183.441803, 69.51998901, 0.4655712247)
		pt3dadd(46.93339157, 184.2290649, 69.51998901, 0.4655712247)
		pt3dadd(46.95697784, 184.9641266, 69.51998901, 0.4655712247)
		pt3dadd(47.18056488, 185.9044952, 69.51998901, 0.4655712247)
		pt3dadd(47.07038116, 186.6929016, 69.51998901, 0.4655712247)
		pt3dadd(47.18321991, 187.4281006, 69.51998901, 0.4655712247)
		pt3dadd(47.36230469, 187.9685822, 69.0799942, 0.4655712247)
		pt3dadd(46.92075729, 188.6607513, 69.0799942, 0.4655712247)
		pt3dadd(46.62677765, 189.3662872, 69.0799942, 0.4232465625)
		pt3dadd(46.29891205, 190.1433868, 69.0799942, 0.4232465625)
		pt3dadd(46.50348663, 190.8871307, 69.0799942, 0.4232465625)
		pt3dadd(46.45063782, 191.6077576, 69.0799942, 0.4232465625)
		pt3dadd(46.05153656, 192.5292816, 69.0799942, 0.4232465625)
		pt3dadd(45.93520737, 193.2203674, 69.0799942, 0.4232465625)
		pt3dadd(46.12269974, 193.7197723, 68.63999176, 0.4232465625)
		pt3dadd(46.01400757, 194.6500854, 68.63999176, 0.4232465625)
		pt3dadd(46.06126404, 195.6014862, 68.63999176, 0.4232465625)
		pt3dadd(45.90762329, 196.3894958, 68.63999176, 0.4232465625)
		pt3dadd(45.85571289, 196.9918976, 68.19998932, 0.4232465625)
		pt3dadd(45.87384415, 197.8690643, 68.19998932, 0.4232465625)
		pt3dadd(45.84923172, 198.5866241, 68.19998932, 0.4232465625)
		pt3dadd(45.7437439, 199.2245483, 67.75999451, 0.4232465625)
		pt3dadd(45.37584686, 199.8698425, 67.75999451, 0.4232465625)
		pt3dadd(45.07006073, 200.5544739, 67.75998688, 0.4232465625)
		pt3dadd(44.8841362, 201.5262146, 67.75998688, 0.4232465625)
		pt3dadd(44.80324554, 202.290741, 67.75998688, 0.4232465625)
		pt3dadd(44.88661957, 202.9193726, 67.31999207, 0.4232465625)
		pt3dadd(44.60963821, 203.5659637, 67.31999207, 0.4232465625)
		pt3dadd(44.40931702, 204.3187103, 67.31999207, 0.4232465625)
		pt3dadd(44.31880188, 204.9511719, 66.87998962, 0.4232465625)
		pt3dadd(43.89240265, 205.7070312, 66.87998962, 0.4232465625)
		pt3dadd(43.84148407, 205.7097778, 66.87998962, 0.4232465625)
		pt3dadd(43.4890213, 206.416153, 66.87998962, 0.4232465625)
		pt3dadd(43.1003952, 207.1872864, 66.87998962, 0.4232465625)
		pt3dadd(42.90118408, 207.8557739, 66.87998962, 0.4655712247)
		pt3dadd(42.60147858, 208.7321014, 66.87998962, 0.5121283531)
		pt3dadd(42.47842407, 209.6250916, 66.87998962, 0.5121283531)
		pt3dadd(42.34924698, 210.3516388, 66.43999481, 0.4232465625)
		pt3dadd(41.9934845, 210.977417, 66.43999481, 0.4232465625)
		pt3dadd(41.95583344, 211.5170746, 65.99999237, 0.4232465625)
		pt3dadd(41.82503128, 212.4510193, 65.99999237, 0.4232465625)
		pt3dadd(41.72785187, 213.3192139, 65.99999237, 0.5121283531)
		pt3dadd(41.56044769, 214.3314514, 65.99999237, 0.5121283531)
		pt3dadd(41.24790192, 214.9599609, 65.99999237, 0.5121283531)
		pt3dadd(41.3341217, 215.8673553, 65.99999237, 0.5121283531)
		pt3dadd(41.06617737, 216.8067627, 65.99999237, 0.5121283531)
		pt3dadd(40.80400848, 217.4451447, 65.99999237, 0.5121283531)
		pt3dadd(40.46975708, 218.2241058, 65.99999237, 0.4655712247)
		pt3dadd(40.32281876, 219.026825, 65.99999237, 0.4655712247)
		pt3dadd(39.99943542, 219.688797, 65.99999237, 0.4655712247)
		pt3dadd(40.03915787, 220.5105896, 65.99999237, 0.4655712247)
		pt3dadd(40.26557922, 221.1688843, 65.99999237, 0.4655712247)
		pt3dadd(40.49450302, 221.8330383, 65.99999237, 0.4655712247)
		pt3dadd(40.22457886, 222.497467, 65.99999237, 0.4655712247)
		pt3dadd(40.13010406, 223.3194122, 65.99999237, 0.6196753383)
		pt3dadd(40.18732834, 224.0394287, 65.99999237, 0.68164289)
		pt3dadd(40.30358124, 224.7552948, 65.99999237, 0.5121283531)
		pt3dadd(40.2611351, 224.6305237, 65.99999237, 0.5121283531)
		pt3dadd(40.26732635, 225.1768951, 65.55998993, 0.5121283531)
		pt3dadd(40.22993851, 226.0099335, 65.55998993, 0.5121283531)
		pt3dadd(40.3944397, 226.6567688, 65.11999512, 0.5121283531)
		pt3dadd(40.39700317, 227.2256622, 64.67999268, 0.5121283531)
		pt3dadd(40.43466187, 227.9196625, 64.67999268, 0.5121283531)
		pt3dadd(40.69561768, 228.7074127, 64.67999268, 0.5121283531)
		pt3dadd(40.6958847, 229.5005188, 64.67999268, 0.4655712247)
		pt3dadd(40.79553604, 230.1896667, 64.67999268, 0.4655712247)
		pt3dadd(40.69094086, 230.8749847, 64.67999268, 0.4655712247)
		pt3dadd(40.60811615, 231.6282196, 64.67999268, 0.5121283531)
		pt3dadd(40.64650345, 232.3574219, 64.67999268, 0.5121283531)
		pt3dadd(40.44041443, 233.1536255, 64.67999268, 0.5633412004)
		pt3dadd(40.35567474, 233.9216156, 64.67999268, 0.5633412004)
		pt3dadd(40.27046967, 234.6965179, 64.67999268, 0.5633412004)
		pt3dadd(40.06082916, 235.509613, 64.67999268, 0.5633412004)
		pt3dadd(39.95128632, 236.2232361, 64.67999268, 0.5633412004)
		pt3dadd(39.95258331, 237.2996674, 64.67999268, 0.6196753383)
		pt3dadd(39.75730896, 237.9700317, 64.67999268, 0.6196753383)
		pt3dadd(39.56545639, 238.8815308, 64.67999268, 0.68164289)
		pt3dadd(39.60134125, 239.6614685, 64.67999268, 0.68164289)
		pt3dadd(39.38451767, 240.5110779, 64.67999268, 0.6196753383)
		pt3dadd(39.35662842, 241.310318, 64.67999268, 0.6196753383)
		pt3dadd(39.58422852, 242.0587616, 64.67999268, 0.6196753383)
		pt3dadd(39.87762833, 242.7970734, 64.67999268, 0.6196753383)
		pt3dadd(39.39732742, 243.493576, 64.67999268, 0.6196753383)
		pt3dadd(39.10916901, 244.3802795, 64.67999268, 0.6196753383)
		pt3dadd(38.99282074, 245.1605072, 64.67999268, 0.6196753383)
		pt3dadd(39.09333038, 245.9663696, 64.67999268, 0.6196753383)
		pt3dadd(39.10616302, 246.7157898, 64.67999268, 0.6196753383)
		pt3dadd(39.08916473, 246.6753845, 64.67999268, 0.4655712247)
		pt3dadd(38.92487335, 247.342804, 64.23999023, 0.4655712247)
		pt3dadd(38.471138, 248.1624756, 64.23999023, 0.4655712247)
		pt3dadd(38.23603821, 249.3360901, 63.79999542, 0.4655712247)
		pt3dadd(38.21544647, 250.0693359, 63.3599968, 0.4655712247)
		pt3dadd(38.39571381, 250.7503052, 62.91999435, 0.4655712247)
		pt3dadd(38.34926987, 251.4213562, 62.47999573, 0.4655712247)
		pt3dadd(38.17158508, 252.2921295, 62.47999573, 0.4655712247)
		pt3dadd(38.26089859, 253.1958008, 62.0399971, 0.4655712247)
		pt3dadd(38.41759872, 254.083847, 61.59999466, 0.4232465625)
		pt3dadd(38.48096466, 254.6644135, 61.15999603, 0.4232465625)
		pt3dadd(38.15763474, 255.3476868, 61.15999603, 0.4232465625)
		pt3dadd(37.95920944, 256.3554993, 60.71999741, 0.4232465625)
		pt3dadd(38.1598587, 256.9257507, 60.27999496, 0.4232465625)
		pt3dadd(37.87677383, 257.7899475, 60.27999496, 0.4232465625)
		pt3dadd(37.8951416, 257.6891785, 60.27999496, 0.4232465625)
		pt3dadd(37.9826355, 257.8774719, 59.94999695, 0.4232465625)
		pt3dadd(37.93244171, 258.1103821, 59.83999634, 0.4232465625)
		pt3dadd(37.67702484, 258.8252258, 59.39999771, 0.3847695887)
		pt3dadd(37.56474304, 259.5707397, 58.95999527, 0.3847695887)
		pt3dadd(37.47232437, 260.1015015, 58.51999664, 0.3847695887)
		pt3dadd(37.194664, 260.7577209, 58.51999664, 0.3847695887)
		pt3dadd(37.49162674, 261.2421265, 57.63999557, 0.3847695887)
		pt3dadd(37.16116333, 261.9253235, 57.63999557, 0.3847695887)
		pt3dadd(36.86320877, 262.3807373, 57.19999695, 0.3847695887)
		pt3dadd(37.09938812, 262.7375793, 56.31999588, 0.3847695887)
		pt3dadd(36.62521362, 263.0976868, 53.67999649, 0.68164289)
		pt3dadd(36.37252808, 263.625061, 53.23999405, 0.68164289)
		pt3dadd(36.20009613, 264.4830017, 52.79999542, 0.68164289)
		pt3dadd(35.93548584, 264.9848938, 51.91999435, 0.68164289)
		pt3dadd(35.77082062, 265.9729614, 51.91999435, 0.68164289)
		pt3dadd(35.43058777, 266.7680054, 51.47999573, 0.68164289)
		pt3dadd(35.08828354, 267.2372437, 51.0399971, 0.68164289)
		pt3dadd(34.50705719, 267.8184204, 51.0399971, 0.68164289)
		pt3dadd(33.75977325, 268.5658264, 51.0399971, 0.68164289)
		pt3dadd(33.26156616, 269.3130493, 51.0399971, 0.68164289)
		pt3dadd(32.68035126, 270.1434326, 51.0399971, 0.68164289)
		pt3dadd(32.51428223, 271.0567322, 51.0399971, 0.68164289)
		pt3dadd(32.3482132, 272.0531616, 51.0399971, 0.68164289)
		pt3dadd(32.57605362, 272.5458984, 50.59999466, 0.68164289)
		pt3dadd(33.15969849, 273.1295776, 50.59999466, 0.68164289)
		pt3dadd(32.74280167, 273.7132568, 50.59999466, 0.68164289)
		pt3dadd(32.19932175, 274.3825378, 49.71999741, 0.68164289)
		pt3dadd(31.92549133, 274.8891907, 49.27999496, 0.68164289)
		pt3dadd(31.56552315, 275.4840393, 48.83999634, 0.68164289)
	}

	dend[32] {
		pt3dadd(48.45007324, 175.5809174, 69.51998901, 0.5633412004)
		pt3dadd(48.50901794, 176.0323486, 69.51998901, 0.5121283531)
		pt3dadd(47.94431305, 176.6328735, 69.51998901, 0.5121283531)
		pt3dadd(47.49340057, 177.1857758, 69.51998901, 0.5121283531)
		pt3dadd(47.2297554, 177.9899292, 69.51998901, 0.5633412004)
		pt3dadd(47.00190353, 178.5309753, 69.0799942, 0.5633412004)
		pt3dadd(47.15722275, 178.4912415, 69.95999146, 0.5633412004)
		pt3dadd(46.92896271, 179.2193298, 70.3999939, 0.5633412004)
		pt3dadd(46.43296814, 179.8596802, 70.3999939, 0.5633412004)
		pt3dadd(46.08948898, 180.7140656, 70.3999939, 0.5633412004)
		pt3dadd(45.81107712, 181.3590088, 70.83998871, 0.5633412004)
		pt3dadd(45.31304169, 182.0012054, 70.83998871, 0.5633412004)
		pt3dadd(44.87345886, 182.7320557, 70.3999939, 0.5633412004)
		pt3dadd(44.45687866, 183.510376, 70.3999939, 0.5633412004)
		pt3dadd(43.92982483, 184.1417694, 70.3999939, 0.5633412004)
		pt3dadd(43.32786942, 184.9497223, 70.3999939, 0.5633412004)
		pt3dadd(43.02492142, 185.8074646, 70.3999939, 0.5633412004)
		pt3dadd(43.01644135, 186.7817078, 70.3999939, 0.5633412004)
		pt3dadd(42.97219849, 187.4952698, 70.3999939, 0.5633412004)
		pt3dadd(42.66953659, 188.1643066, 70.3999939, 0.5633412004)
		pt3dadd(42.74977875, 188.216568, 69.95999146, 0.5633412004)
		pt3dadd(42.62963867, 188.3475494, 70.3999939, 0.5633412004)
		pt3dadd(42.6350441, 189.0964203, 70.3999939, 0.5633412004)
		pt3dadd(42.21160126, 189.7619781, 70.3999939, 0.5633412004)
		pt3dadd(42.02129745, 190.4336243, 70.3999939, 0.5633412004)
		pt3dadd(41.74092102, 190.9636993, 69.95999146, 0.5633412004)
		pt3dadd(41.08339691, 191.5638428, 69.51998901, 0.5633412004)
		pt3dadd(40.63206482, 192.1867676, 69.51998901, 0.5633412004)
		pt3dadd(40.63562775, 192.9153748, 69.51998901, 0.5633412004)
		pt3dadd(40.63912964, 193.7866974, 69.51998901, 0.5633412004)
		pt3dadd(40.6435318, 194.7046967, 69.51998901, 0.5633412004)
		pt3dadd(40.30486298, 195.3276978, 69.51998901, 0.5633412004)
		pt3dadd(39.85275269, 195.8682404, 69.51998901, 0.5633412004)
		pt3dadd(39.40721512, 196.2271118, 69.0799942, 0.5121283531)
		pt3dadd(39.58510208, 196.30896, 69.95999146, 0.5121283531)
		pt3dadd(39.09298706, 196.8158417, 69.95999146, 0.5121283531)
		pt3dadd(38.37664795, 197.4313507, 69.95999146, 0.5121283531)
		pt3dadd(37.81319427, 197.9324646, 69.95999146, 0.5121283531)
		pt3dadd(37.41225052, 198.5048828, 70.3999939, 0.5121283531)
		pt3dadd(37.04139328, 198.9602966, 70.83998871, 0.5121283531)
		pt3dadd(36.58584595, 199.5152893, 70.83998871, 0.5121283531)
		pt3dadd(36.20532608, 199.944519, 71.27999115, 0.5121283531)
		pt3dadd(35.85482025, 200.3531494, 71.71999359, 0.5121283531)
		pt3dadd(35.38312531, 200.7528839, 72.1599884, 0.5121283531)
		pt3dadd(34.97967529, 201.3198547, 72.59999084, 0.5121283531)
		pt3dadd(34.16680527, 201.948349, 72.59999084, 0.5121283531)
		pt3dadd(33.43750763, 202.1112213, 72.59999084, 0.5121283531)
		pt3dadd(32.74774933, 202.6559906, 72.59999084, 0.4655712247)
		pt3dadd(31.98492432, 203.2778168, 72.59999084, 0.4655712247)
		pt3dadd(31.52660751, 203.8760986, 72.59999084, 0.4655712247)
		pt3dadd(30.84474564, 204.4506836, 72.59999084, 0.4655712247)
		pt3dadd(30.20261192, 205.0712128, 72.59999084, 0.6196753383)
		pt3dadd(29.71263885, 205.5784912, 72.59999084, 0.6196753383)
		pt3dadd(29.33283043, 206.2489929, 72.59999084, 0.749807179)
		pt3dadd(28.84901237, 206.850708, 73.03999329, 0.749807179)
		pt3dadd(28.72533226, 207.7027283, 73.03999329, 0.5633412004)
		pt3dadd(28.23443413, 208.2095795, 73.03999329, 0.5633412004)
		pt3dadd(27.56371117, 208.5050201, 73.03999329, 0.68164289)
		pt3dadd(27.17931366, 208.8986969, 73.47999573, 0.68164289)
		pt3dadd(26.64154816, 209.2085114, 73.91999054, 0.68164289)
		pt3dadd(25.81165314, 209.8901978, 73.91999054, 0.5633412004)
		pt3dadd(25.53922844, 210.578064, 73.91999054, 0.5633412004)
		pt3dadd(24.67586327, 211.3354797, 73.91999054, 0.5633412004)
		pt3dadd(24.22211266, 211.994751, 73.91999054, 0.9979934096)
		pt3dadd(23.83820534, 212.8297424, 73.91999054, 0.9979934096)
		pt3dadd(23.31007957, 213.6021423, 73.91999054, 0.6816428304)
		pt3dadd(22.71365166, 214.2510681, 73.91999054, 0.6816428304)
		pt3dadd(22.87455177, 214.0353546, 73.91999054, 0.6816428304)
		pt3dadd(22.72630692, 214.6235504, 74.35999298, 0.6816428304)
		pt3dadd(22.21116829, 215.191803, 74.35999298, 0.6816428304)
		pt3dadd(21.65699005, 215.6466675, 74.35999298, 0.6816428304)
		pt3dadd(21.34286118, 216.2984619, 74.35999298, 0.5121282935)
		pt3dadd(20.95001793, 216.9017334, 74.35999298, 0.5121282935)
		pt3dadd(20.40026665, 217.4354553, 74.35999298, 0.5121282935)
		pt3dadd(19.73445129, 217.8811493, 74.35999298, 0.5121282935)
		pt3dadd(18.87842941, 217.9698639, 74.35999298, 0.5121282935)
		pt3dadd(18.06720924, 217.9855042, 74.35999298, 0.4655711651)
		pt3dadd(17.3369751, 218.5425873, 74.35999298, 0.4655711651)
		pt3dadd(16.49679947, 218.9016418, 74.35999298, 0.4655711651)
		pt3dadd(15.43771744, 218.9419861, 74.35999298, 0.4655711651)
		pt3dadd(14.79651451, 219.4481201, 74.35999298, 0.4655711651)
		pt3dadd(14.08272648, 220.0670013, 74.35999298, 0.4655711651)
		pt3dadd(13.88987446, 220.8850861, 74.35999298, 0.4655711651)
	}
	topol12()
	}

proc topol12() { local ix

connect dend[0](0), soma(0)
connect dend[1](0), dend[0](1)
connect dend[2](0), dend[1](1)
connect dend[3](0), dend[2](1)
connect dend[4](0), dend[3](1)
connect dend[5](0), dend[4](1)
connect dend[6](0), dend[4](1)
connect dend[7](0), dend[3](1)
connect dend[8](0), dend[2](1)
connect dend[9](0), dend[8](1)
connect dend[10](0), dend[9](1)
connect dend[11](0), dend[9](1)
connect dend[12](0), dend[8](1)
connect dend[13](0), dend[1](1)
connect dend[14](0), dend[13](1)
connect dend[15](0), dend[14](1)
connect dend[16](0), dend[14](1)
connect dend[17](0), dend[13](1)
connect dend[18](0), dend[17](1)
connect dend[19](0), dend[17](1)
connect dend[20](0), dend[0](1)
connect dend[21](0), dend[20](1)
connect dend[22](0), dend[20](1)
connect dend[23](0), dend[22](1)
connect dend[24](0), dend[23](1)
connect dend[25](0), dend[24](1)
connect dend[26](0), dend[24](1)
connect dend[27](0), dend[23](1)
connect dend[28](0), dend[22](1)
connect dend[29](0), dend[28](1)
connect dend[30](0), dend[28](1)
connect dend[31](0), dend[30](1)
connect dend[32](0), dend[30](1)

}


proc geom_nseg() {
	soma {nseg = 3}

	ropen("DGCnseg.hoc")
	for i=0, 32 {
		w=fscan()
		 dend[i] {nseg = w}
	}

}

proc biophys() { localobj lenbranch,tracev
	/* initialise user-defined membrane parameters */
	/* also makes spines */

	celsius=37			// nominal temperature of simulation
	Ri=100    			// internal resistivity in ohm-cm
	Cm=1.0	      			// specific membrane capacitance in uF/cm^2
	Rm=15000      			// specific membrane resistivity in ohm/cm^2
	v_init=$3 			// resting membrane potential
	na_soma=100			// somatic Na channel density in pS/um^2
	kv_soma=100			// somatic k channel density in pS/um^2
	iseg_start = 0
	iseg_end   = 39
	niseg = iseg_end+1
	ndend = 33
	CmFactor = 1

	access soma
	distance()
	soma {
		insert na
		gbar_na = na_soma
		insert kv
		gbar_kv = kv_soma
		nao=105
		ek=-96
		connect iseg[0](0), 0
	}

	for i = 0, 39 {
		iseg[i] {
			nseg = 1
			diam = 2 - (1.5*(i/40))
			L = 1
			insert na
			insert kv
			if (i<5) {
				gbar_na=na_soma
				gbar_kv=kv_soma
			} else {
				gbar_na = 8000
				gbar_kv = 2000
			}

			nao=105
			ek=-96

			if (i<39) connect iseg[i+1](0), 1
			if (i==39) connect axon(0),1
		}
	}

	axon {
	nseg = 201
	L = 2000
	diam = .5
	insert na
	gbar_na = 300
	insert kv
	gbar_kv = 60
	nao=105
	ek=-96
	}

	
/*
	for c=0, 32 {
		dend[c] {
		}
	}
*/

    // Spines
    spineNeckDiam = .0504573
    lenbranch = new Vector()
    tracev = new Vector(33)

	for ind = 0,32 {
	  tracev.x[ind] = ind
	}

	for i=0,tracev.size()-1 { //now lenbranch contains seg nums with indices that match lenbranch
	  lenbranch.append(dend[tracev.x[i]].L)
	}

	lenbranch.floor()

	for i=0,lenbranch.size()-1 {
	  if (lenbranch.x[i]==0) lenbranch.x[i]=1
	}

	create spine_head[lenbranch.sum()]
	create spine_neck[lenbranch.sum()]

	sp_index=-1

	for i=0,tracev.size()-1 {
	  incsp = 1/(lenbranch.x[i])
	  startsp = incsp/2
	  for (loc=startsp; loc<1; loc+=incsp) {
	    sp_index+=1
	    dend[tracev.x[i]] connect spine_neck[sp_index](0),loc
	    spine_neck[sp_index] connect spine_head[sp_index](0),1
	    spine_head[sp_index] {nseg=1 L=0.5 diam=0.5}
	    spine_neck[sp_index] {nseg=1 L=1 diam=spineNeckDiam}
	  }
	} 

    // General biophys
	forall {
		insert pas 
		g_pas = CmFactor/Rm
		cm = Cm*CmFactor
		Ra = Ri 
		e_pas = v_init
	}
	access axon
}
endtemplate Cell
