# Supplementary material for: NMDA Receptors Enhance the Fidelity of Synaptic Integration
Source: eNeuro. 2021 Mar 2;8(2):ENEURO.0396-20.2020. doi: 10.1523/ENEURO.0396-20.2020 (PMC7932188; doi:10.1523/ENEURO.0396-20.2020)
Supplement: Extended Data 1 — Code used for key simulations in this article, also available online at http://modeldb.yale.edu/266802. Download Extended Data 1, ZIP file. [file enu-eN-NWR-0396-20-s02.zip › Extended Data 1/Figure_6_DGC/Description.txt]

Description:

	
This simulation is similar to that for Figure 2, but for branches on a dentate granule cell (DGC), with an arbitrary voltage threshold of 5 mV above somatic RMP.

The DGC morphology is adapted from Schmidt-Hieber C, Jonas P, Bischofberger J (2007) Subthreshold Dendritic Signal Processing and Coincidence Detection in Dentate Gyrus Granule Cells. J Neurosci 27:8430-8441.


1. Compile the mod files (0_syn_g.mod, 0_nmda.mod, 0_na.mod, 0_kv.mod). 


2. Run "init_DGC.hoc".

3. Data output will, for each dendritic branch (1-17) and each dendritic location and RMP, list the threshold number of synapses to drive the soma 5 mV above RMP. Each column is for a different stochastic pattern of synaptic input, each row is for ever-more-distal dendritic location (at 10 µm intervals). Name convention is as follows:

Example file name: V55_DGC1Br12_ASoma.dat

This file is for a dentate granule cell (DGC) with RMP set to -55mV ("V55_...") for synaptic input pattern 1 ("...DGC1...") to branch number 12 ("...Br12_...") for AMPA-only synapses ("..._ASoma.dat"). Branches range from 1 to 17 (e.g., "...Br1_..." to "...Br17_...") and includes NMDA-only ("...NSoma.dat") and AMPA+NMDA ("...BSoma.dat") trials (in addition to AMPA-only trials). Thus, each output file will have a single column of synaptic thresholds for one branch/RMP/pattern/conductance combination, with each row being a 10 um increment along the dendritic path.

Note: This simulation runs very slowly, and it may be useful to modify the code in "init_DGC.hoc" to limit simulations to a subset of RMPs, branch numbers, synaptic patterns, or conductance types. 
